# Supplementary material for: Temporal Dynamics of Recombination in Field Isolates of Foot-and-Mouth Disease Virus
Source: Viruses. 2026 Feb 19;18(2):262. doi: 10.3390/v18020262 (PMC12945239; doi:10.3390/v18020262)
Supplement: Supplementary file 1 [file viruses-18-00262-s001.zip]

Archive with 15 entries (14 files):
- submission_supplements/
- submission_supplements/FigureS1.pdf
- submission_supplements/FigureS10.png
- submission_supplements/FigureS11.png
- submission_supplements/FigureS12.png
- submission_supplements/FigureS2.png
- submission_supplements/FigureS3.png
- submission_supplements/FigureS4.png
- submission_supplements/FigureS5.png
- submission_supplements/FigureS6.png
- submission_supplements/FigureS7.png
- submission_supplements/FigureS8.png
- submission_supplements/FigureS9.png
- submission_supplements/TableS1.xlsx
- submission_supplements/TableS2.xlsx
