# Supplementary material for: Temporal Dynamics of Recombination in Field Isolates of Foot-and-Mouth Disease Virus
Source: Viruses. 2026 Feb 19;18(2):262. doi: 10.3390/v18020262 (PMC12945239; doi:10.3390/v18020262)
Supplement: Supplementary file 1 [file viruses-18-00262-s001.zip › submission_supplements/TableS1.xlsx]

## Sheet: FMDV CDS metadata
Genbank accession	Year	Country	Host	Isolate	Strain	Serotype	Topotype	Lineage	pool	Persistent infection/Lab leak
AH012985	2000	KOR				O	MIDDLE-EAST-SOUTH-ASIA-ME-SA	PanAsia	Pool1	No
AH012984	2000	KOR				O	MIDDLE-EAST-SOUTH-ASIA-ME-SA	PanAsia	Pool1	No
MZ493234	2018	PAK	cattle	A_PAK_C8_2018-Clone-03	FMDV/A/ASIA/Iran-05/SIS-13	A	ASIA	Iran-05	Pool3	No
MZ493233	2018	PAK	cattle	A_PAK_C8_2018	FMDV/A/ASIA/Iran-05/SIS-13	A	ASIA	Iran-05	Pool3	No
MZ493232	2017	PAK	cattle	A_PAK_C6_2017	FMDV/A/ASIA/Iran-05/SIS-13	A	ASIA	Iran-05	Pool3	No
MH167966	2015	UGA	cow	FMDV_O/NGO_372_P_2015		O	EAST-AFRICA-2-EA-2		Pool4	No
MH167965	2016	UGA	cow	FMDV_O/MOY2_099_P_2016		O	EAST-AFRICA-2-EA-2		Pool4	No
MH167964	2015	UGA	cow	FMDV_O/BUS_379_P_2015		O	EAST-AFRICA-2-EA-2		Pool4	No
MH167963	2015	UGA	cow	FMDV_O/KYA_004_P_2015		O	EAST-AFRICA-2-EA-2		Pool4	No
MH167962	2015	UGA	cow	FMDV_O/NAP_189_P_2015		O	EAST-AFRICA-2-EA-2		Pool4	No
MT018551	2018	ISR	cattle	329773		O	MIDDLE-EAST-SOUTH-ASIA-ME-SA	PanAsia-2	Pool3	No
MT018550	2018	ISR	cattle	319463		O	MIDDLE-EAST-SOUTH-ASIA-ME-SA	PanAsia-2	Pool3	No
MT018549	2018	ISR	cattle	330653		O	MIDDLE-EAST-SOUTH-ASIA-ME-SA	PanAsia-2	Pool3	No
MT018548	2018	ISR	pig	335278		O	MIDDLE-EAST-SOUTH-ASIA-ME-SA	PanAsia-2	Pool3	No
DQ533483	1958	CHN			ZB/CHA/58(att)	Asia1	ASIA		Pool1	persistent
ON652984	2015	VNM	cow	A/VIT/98/2015	Sea-97	A	ASIA	Sea-97	Pool1	persistent
ON652983	2015	VNM	cow	A/VIT/95/2015	Sea-97	A	ASIA	Sea-97	Pool1	persistent
ON652982	2015	VNM	cow	A/VIT/78/2015	Sea-97	A	ASIA	Sea-97	Pool1	persistent
ON652981	2015	VNM	cow	A/VIT/75/2015	Sea-97	A	ASIA	Sea-97	Pool1	persistent
ON652980	2015	VNM	cow	A/VIT/74/2015	Sea-97	A	ASIA	Sea-97	Pool1	persistent
ON652979	2015	VNM	cow	A/VIT/441/2015	Sea-97	A	ASIA	Sea-97	Pool1	persistent
ON652978	2015	VNM	cow	A/VIT/352/2015	Sea-97	A	ASIA	Sea-97	Pool1	persistent
ON652977	2015	VNM	cow	A/VIT/350/2015	Sea-97	A	ASIA	Sea-97	Pool1	persistent
ON652976	2015	VNM	cow	A/VIT/239/2015	Sea-97	A	ASIA	Sea-97	Pool1	persistent
ON652975	2015	VNM	cow	A/VIT/216/2015	Sea-97	A	ASIA	Sea-97	Pool1	persistent
ON652974	2015	VNM	cow	A/VIT/212/2015	Sea-97	A	ASIA	Sea-97	Pool1	persistent
ON652973	2015	VNM	water-buffalo	A/VIT/209/2015	Sea-97	A	ASIA	Sea-97	Pool1	persistent
ON652972	2015	VNM	cow	A/VIT/207/2015	Sea-97	A	ASIA	Sea-97	Pool1	persistent
ON652971	2015	VNM	cow	A/VIT/206/2015	Sea-97	A	ASIA	Sea-97	Pool1	persistent
ON652970	2015	VNM	cow	A/VIT/203/2015	Sea-97	A	ASIA	Sea-97	Pool1	persistent
ON652969	2015	VNM	cow	A/VIT/201/2015	Sea-97	A	ASIA	Sea-97	Pool1	persistent
ON652968	2015	VNM	cow	A/VIT/165/2015	Sea-97	A	ASIA	Sea-97	Pool1	persistent
ON652967	2013	VNM	cow	A/VIT/14661/2013	Sea-97	A	ASIA	Sea-97	Pool1	No
ON652966	2015	VNM	cow	A/VIT/141/2015	Sea-97	A	ASIA	Sea-97	Pool1	persistent
ON652965	2015	VNM	cow	A/VIT/109/2015	Sea-97	A	ASIA	Sea-97	Pool1	persistent
MN366244	2018	BGD	cattle	BAN/DH/Sa-318/2018		Asia1	ASIA		Pool2	No
JF749864	2003	ZWE		ZIM_22/2003		SAT2	I		Pool6	No
JF749862	2002	UGA		UGA_002/2002		SAT2	X		Pool4	No
JF749861	2002	KEN		KEN_002/2002		SAT2	IV		Pool4	No
JF749860	2002	KEN		KEN_004/2002		SAT1	I-NORTHWEST-ZIMBABWE-NWZ		Pool4	No
JF749852	2004			MAY_002/2004		O	MIDDLE-EAST-SOUTH-ASIA-ME-SA	PanAsia-2		No
JF749851	2001	IRN		IRN_073/2001		O	MIDDLE-EAST-SOUTH-ASIA-ME-SA	PanAsia	Pool3	No
JF749849	2002	PAK		PAK_030/2002		Asia1	ASIA		Pool3	No
JF749848	2003	TUR		TUR_004/2003		A	ASIA		Pool3	No
JF749843	2006	EGY		Egypt/2006		A	AFRICA		Pool3/Pool4	No
JF749841	2006	TUR		Turkey/2006		A	ASIA	Iran-05	Pool3	No
GU384683	2008	PAK	buffalo	PAK/45/2008		O	MIDDLE-EAST-SOUTH-ASIA-ME-SA	PanAsia-2	Pool3	No
GU384682	2008	PAK	cattle	PAK/44/2008		O	MIDDLE-EAST-SOUTH-ASIA-ME-SA	PanAsia-2	Pool3	No
KC440884	2012	EGY		EGY 3/2012		SAT2	VII		Pool3/Pool4	No
KC440883	2011	EGY		EGY 10/2011		O	MIDDLE-EAST-SOUTH-ASIA-ME-SA	PanAsia-2	Pool3/Pool4	No
KC440882	2012	EGY		EGY 1/2012		A	ASIA	Iran-05	Pool3/Pool4	No
KC440881	2011	EGY		EGY 9/2011		A	AFRICA		Pool3/Pool4	No
HM229661	2010	HKG	pig	HKN/20/2010		O	SOUTHEAST-ASIA-SEA		Pool1	No
JQ973889	2010	CHN	cow		O/CHN/Mya98/33-P	O	SOUTHEAST-ASIA-SEA		Pool1	persistent
JQ900581	2010	CHN	pig		O/GSLX/2010	O	SOUTHEAST-ASIA-SEA		Pool1	No
FJ175666	2007	ISR	cattle	Israel 07-6387		O	MIDDLE-EAST-SOUTH-ASIA-ME-SA	PanAsia-2	Pool3	No
FJ175665	2007	ISR	cattle	Israel 07-6391		O	MIDDLE-EAST-SOUTH-ASIA-ME-SA	PanAsia-2	Pool3	No
FJ175664	2007	ISR	cattle	Israel 07-6389		O	MIDDLE-EAST-SOUTH-ASIA-ME-SA	PanAsia-2	Pool3	No
FJ175663	2007	ISR	cattle	Israel 07-6382		O	MIDDLE-EAST-SOUTH-ASIA-ME-SA	PanAsia-2	Pool3	No
FJ175662	2007	ISR	cattle	Israel 07-6380		O	MIDDLE-EAST-SOUTH-ASIA-ME-SA	PanAsia-2	Pool3	lab leak
FJ175661	2007	ISR	goat	Israel 07-6378		O	MIDDLE-EAST-SOUTH-ASIA-ME-SA	PanAsia-2	Pool3	No
FJ461345	2002	UGA		Kapchorwa District		O	EAST-AFRICA-2-EA-2		Pool4	No
FJ461344	2002	UGA	cow	Kumi District		O	EAST-AFRICA-2-EA-2		Pool4	No
EF117837	2006	PAK	cattle	Lindholm 1.3,PAK3/2006		A	ASIA	Iran-05	Pool3	No
PP273559	1988	IND	elephant	A/IND61/1988		A	ASIA		Pool2	No
OQ356347	2008	EGY	cow	FBR04274		A	AFRICA		Pool3/Pool4	No
OQ356341	1970	BRA	cow	FBR01218		A	EUROPE-SOUTH-AMERICA-EURO-SA		Pool7	No
OQ256242	1969	ISR	cow	FBR00044		A	EUROPE-SOUTH-AMERICA-EURO-SA		Pool3	No
OQ211407	2007	PSE	sheep	KVI_545682		O	MIDDLE-EAST-SOUTH-ASIA-ME-SA	PanAsia-2	Pool3	No
OQ211406	2007	PSE	sheep	KVI_548463*163		O	MIDDLE-EAST-SOUTH-ASIA-ME-SA	PanAsia-2	Pool3	No
OQ211405	2007	ISR	cattle	KVI_550746		O	MIDDLE-EAST-SOUTH-ASIA-ME-SA	PanAsia-2	Pool3	No
OQ211404	2007	PSE	cattle	KVI_546402*129		O	MIDDLE-EAST-SOUTH-ASIA-ME-SA	PanAsia-2	Pool3	No
OQ211403	2007	ISR	cattle	KVI_541556		O	MIDDLE-EAST-SOUTH-ASIA-ME-SA	PanAsia-2	Pool3	No
OQ211402	2007	ISR	cattle	KVI_(468)547412		O	MIDDLE-EAST-SOUTH-ASIA-ME-SA	PanAsia-2	Pool3	No
OQ211401	2007	ISR	cattle	KVI_(482)547412		O	MIDDLE-EAST-SOUTH-ASIA-ME-SA	PanAsia-2	Pool3	No
OQ211400	2007	ISR	cattle	KVI_547412		O	MIDDLE-EAST-SOUTH-ASIA-ME-SA	PanAsia-2	Pool3	No
OQ211399	2007	ISR	gazelle	KVI_546423*3		O	MIDDLE-EAST-SOUTH-ASIA-ME-SA	PanAsia-2	Pool3	No
OQ211398	2007	ISR	gazelle	KVI_546423 *2		O	MIDDLE-EAST-SOUTH-ASIA-ME-SA	PanAsia-2	Pool3	No
OQ211397	2007	ISR	sheep	KVI_547801		O	MIDDLE-EAST-SOUTH-ASIA-ME-SA	PanAsia-2	Pool3	No
OQ211396	2007	ISR	cattle	KVI_547793		O	MIDDLE-EAST-SOUTH-ASIA-ME-SA	PanAsia-2	Pool3	No
OQ211394	2007	ISR	cattle	KVI_544011		O	MIDDLE-EAST-SOUTH-ASIA-ME-SA	PanAsia-2	Pool3	No
OQ211393	2007	ISR	goat	KVI_546826		O	MIDDLE-EAST-SOUTH-ASIA-ME-SA	PanAsia-2	Pool3	No
OQ211392	2007	ISR	cattle	KVI_540421		O	MIDDLE-EAST-SOUTH-ASIA-ME-SA	PanAsia-2	Pool3	No
OQ211391	2007	ISR	cattle	KVI_(246)543181		O	MIDDLE-EAST-SOUTH-ASIA-ME-SA	PanAsia-2	Pool3	No
OQ211390	2007	ISR	cattle	KVI_(230)543181		O	MIDDLE-EAST-SOUTH-ASIA-ME-SA	PanAsia-2	Pool3	No
OQ211389	2006	ISR	goat	KVI_537323		O	MIDDLE-EAST-SOUTH-ASIA-ME-SA	PanAsia-2	Pool3	No
OQ211388	2007	PSE	sheep	KVI_541557		O	MIDDLE-EAST-SOUTH-ASIA-ME-SA	PanAsia-2	Pool3	No
OQ211387	2007	ISR	cattle	KVI_548593		O	MIDDLE-EAST-SOUTH-ASIA-ME-SA	PanAsia-2	Pool3	No
OQ211386	2007	ISR	cattle	KVI_540430		O	MIDDLE-EAST-SOUTH-ASIA-ME-SA	PanAsia-2	Pool3	No
OQ211385	2007	ISR	cattle	KVI_537746		O	MIDDLE-EAST-SOUTH-ASIA-ME-SA	PanAsia-2	Pool3	No
OQ211384	2007	ISR	cattle	KVI_547798		O	MIDDLE-EAST-SOUTH-ASIA-ME-SA	PanAsia-2	Pool3	No
OQ211383	2007	ISR	gazelle	KVI_546825*6		O	MIDDLE-EAST-SOUTH-ASIA-ME-SA	PanAsia-2	Pool3	No
OQ211382	2007	ISR	gazelle	KVI_546423*5		O	MIDDLE-EAST-SOUTH-ASIA-ME-SA	PanAsia-2	Pool3	No
OQ211381	2007	ISR	gazelle	KVI_546825*7		O	MIDDLE-EAST-SOUTH-ASIA-ME-SA	PanAsia-2	Pool3	No
OQ211380	2007	ISR	cattle	KVI_555455		O	MIDDLE-EAST-SOUTH-ASIA-ME-SA	PanAsia-2	Pool3	No
OQ211378	2007	ISR	cattle	KVI_550962		O	MIDDLE-EAST-SOUTH-ASIA-ME-SA	PanAsia-2	Pool3	No
OQ211377	2007	ISR	cattle	KVI_548856		O	MIDDLE-EAST-SOUTH-ASIA-ME-SA	PanAsia-2	Pool3	No
OQ211376	2007	ISR	cattle	KVI_549767		O	MIDDLE-EAST-SOUTH-ASIA-ME-SA	PanAsia-2	Pool3	No
OQ211375	2007	PSE	sheep	KVI_547615*149		O	MIDDLE-EAST-SOUTH-ASIA-ME-SA	PanAsia-2	Pool3	No
OQ211374	2007	ISR	cattle	KVI_540975		O	MIDDLE-EAST-SOUTH-ASIA-ME-SA	PanAsia-2	Pool3	No
OQ211373	2007	ISR	goat	KVI_547681#2		O	MIDDLE-EAST-SOUTH-ASIA-ME-SA	PanAsia-2	Pool3	No
OQ211372	2007	ISR	goat	KVI_547681#1		O	MIDDLE-EAST-SOUTH-ASIA-ME-SA	PanAsia-2	Pool3	No
OQ211371	2007	PSE	goat	KVI_550736*205		O	MIDDLE-EAST-SOUTH-ASIA-ME-SA	PanAsia-2	Pool3	No
OQ211370	2007	ISR	cattle	KVI_541840*2		O	MIDDLE-EAST-SOUTH-ASIA-ME-SA	PanAsia-2	Pool3	No
OQ211369	2007	ISR	cattle	KVI_540379		O	MIDDLE-EAST-SOUTH-ASIA-ME-SA	PanAsia-2	Pool3	No
OQ211367	2007	PSE	sheep	KVI_546398*138		O	MIDDLE-EAST-SOUTH-ASIA-ME-SA	PanAsia-2	Pool3	No
OQ211366	2007	PSE	sheep	KVI_542481		O	MIDDLE-EAST-SOUTH-ASIA-ME-SA	PanAsia-2	Pool3	No
OQ211365	2007	PSE	sheep	KVI_542681_palest2		O	MIDDLE-EAST-SOUTH-ASIA-ME-SA	PanAsia-2	Pool3	No
OQ211364	2007	PSE	sheep	KVI_543974*77		O	MIDDLE-EAST-SOUTH-ASIA-ME-SA	PanAsia-2	Pool3	No
OQ211363	2007	ISR	sheep	KVI_545681		O	MIDDLE-EAST-SOUTH-ASIA-ME-SA	PanAsia-2	Pool3	No
OQ211362	2007	PSE	sheep	KVI_545686		O	MIDDLE-EAST-SOUTH-ASIA-ME-SA	PanAsia-2	Pool3	No
OQ211361	2007	ISR	sheep	KVI_551141		O	MIDDLE-EAST-SOUTH-ASIA-ME-SA	PanAsia-2	Pool3	No
OQ211360	2007	ISR	cattle	KVI_548360		O	MIDDLE-EAST-SOUTH-ASIA-ME-SA	PanAsia-2	Pool3	No
OQ211359	2007	ISR	cattle	KVI_(745)548850		O	MIDDLE-EAST-SOUTH-ASIA-ME-SA	PanAsia-2	Pool3	No
OQ211358	2007	ISR	cattle	KVI_(193)548046		O	MIDDLE-EAST-SOUTH-ASIA-ME-SA	PanAsia-2	Pool3	No
OQ211357	2007	ISR	cattle	KVI_548645		O	MIDDLE-EAST-SOUTH-ASIA-ME-SA	PanAsia-2	Pool3	No
OQ211356	2007	ISR	cattle	KVI_(8)548046		O	MIDDLE-EAST-SOUTH-ASIA-ME-SA	PanAsia-2	Pool3	No
OQ211355	2007	ISR	cattle	KVI_539838		O	MIDDLE-EAST-SOUTH-ASIA-ME-SA	PanAsia-2	Pool3	No
OQ211354	2007	PSE	cattle	KVI_542477_1a		O	MIDDLE-EAST-SOUTH-ASIA-ME-SA	PanAsia-2	Pool3	No
OQ211353	2007	ISR	sheep	KVI_548013		O	MIDDLE-EAST-SOUTH-ASIA-ME-SA	PanAsia-2	Pool3	No
OQ211352	2007	ISR	cattle	KVI_545072		O	MIDDLE-EAST-SOUTH-ASIA-ME-SA	PanAsia-2	Pool3	No
OQ211351	2007	ISR	goat	KVI_543442		O	MIDDLE-EAST-SOUTH-ASIA-ME-SA	PanAsia-2	Pool3	No
OQ211350	2007	ISR	cattle	KVI_542757		O	MIDDLE-EAST-SOUTH-ASIA-ME-SA	PanAsia-2	Pool3	No
OQ211349	2007	PSE	sheep	KVI_548461*161		O	MIDDLE-EAST-SOUTH-ASIA-ME-SA	PanAsia-2	Pool3	No
OQ557397	2022	ETH	cow	ETH/2/2022		SAT2	XIV		Pool4	No
OQ557396	1991	ETH	cattle	ETH/2/91		SAT2	XIV		Pool4	No
OQ457195	2020	NER	cattle	NIG-PL-178-PLBK-033GF-2020		O	EAST-AFRICA-3-EA-3		Pool5	No
OQ457194	2020	NER	cattle	NIG-PL-175-PLBK-030GF-2020		O	EAST-AFRICA-3-EA-3		Pool5	No
OQ457193	2020	NER	cattle	NIG-PL-174-PLJN-029GF-2020		O	EAST-AFRICA-3-EA-3		Pool5	No
OQ457192	2020	NER	cattle	NIG-PL-173-PLJN-028GF-2020		O	EAST-AFRICA-3-EA-3		Pool5	No
OQ457191	2020	NER	cattle	NIG-PL-172-PLJN-027GF-2020		O	EAST-AFRICA-3-EA-3		Pool5	No
OQ457189	2020	NER	cattle	NIG-PL-169-PLJN-024GF-2020		O	EAST-AFRICA-3-EA-3		Pool5	No
OQ457188	2020	NER	cattle	NIG-PL-168-PLJN-023GF-2020		O	EAST-AFRICA-3-EA-3		Pool5	No
OQ457186	2020	NER	cattle	NIG-PL-165-PLJN-0120GF-2020		O	EAST-AFRICA-3-EA-3		Pool5	No
OQ457185	2020	NER	cattle	NIG-PL-164-PLJE-019GF-2020		O	EAST-AFRICA-3-EA-3		Pool5	No
OQ457184	2020	NER	cattle	NIG-PL-162-PLJE-017GF-2020		O	EAST-AFRICA-3-EA-3		Pool5	No
OQ745961	2016	THA	cattle	A/TAI/NP05/2016		A	ASIA	Sea-97	Pool1	No
OQ401874	2020	NER	cattle	NIG-PL-157-PLBL-012GF-2020		SAT2	VII		Pool5	No
OQ401873	2020	NER	cattle	NIG-PL-156-PLBL-011GF-2020		SAT2	VII		Pool5	No
OQ401872	2020	NER	cattle	NIG-PL-155-PLBL-010GF-2020		SAT2	VII		Pool5	No
OQ401871	2020	NER	cattle	NIG-PL-154-PLBL-009GF-2020		SAT2	VII		Pool5	No
OQ401869	2020	NER	cattle	NIG-PL-152-PLBL-007GF-2020		SAT2	VII		Pool5	No
OQ401868	2020	NER	cattle	NIG-PL-151-PLBL-006GF-2020		SAT2	VII		Pool5	No
OQ401867	2020	NER	cattle	NIG-PL-149-PLBL-004GF-2020		SAT2	VII		Pool5	No
OQ401866	2020	NER	cattle	NIG-PL-148-PLBL-003GF-2020		SAT2	VII		Pool5	No
OQ401865	2020	NER	cattle	NIG-PL-147-PLBL-002GF-2020		SAT2	VII		Pool5	No
LC771233	2023	IRQ	water-buffalo	BASRAHB1		A	AFRICA		Pool3	No
LC770123	2023	IRQ	cattle	BASRAH1C		SAT1	VII-EAST-AFRICA-2-EA-2		Pool3	No
OP957418	2021	BGD	cattle	BAN/MY/My-466/2021		O	MIDDLE-EAST-SOUTH-ASIA-ME-SA	PanAsia-2	Pool2	No
ON868623	2017	VNM	pig	O/VIT/17-19073/2017		O	CATHAY		Pool1	No
ON868622	2017	VNM	pig	O/VIT/17-17547/2017		O	CATHAY		Pool1	No
ON868621	2017	VNM	cow	A/VIT/DT-P057-3/2017_pro		A	ASIA	Sea-97	Pool1	persistent
ON868620	2019	VNM	pig	O/VIT/19F-70/2019		O	SOUTHEAST-ASIA-SEA		Pool1	No
ON868619	2019	VNM	pig	O/VIT/19F-48/2019		O	SOUTHEAST-ASIA-SEA		Pool1	No
ON868618	2019	VNM	pig	O/VIT/19-6734/2019		O	SOUTHEAST-ASIA-SEA		Pool1	No
ON868617	2019	VNM	pig	O/VIT/19F-50/2019		O	SOUTHEAST-ASIA-SEA		Pool1	No
ON868616	2018	VNM	pig	O/VIT/18-993.4/2018		O	SOUTHEAST-ASIA-SEA		Pool1	No
ON868615	2018	VNM	pig	O/VIT/18F287/2018		O	SOUTHEAST-ASIA-SEA		Pool1	No
ON868614	2019	VNM	pig	O/VIT/19-5849/2019		O	SOUTHEAST-ASIA-SEA		Pool1	No
ON868613	2019	VNM	pig	O/VIT/19F20/2019		O	SOUTHEAST-ASIA-SEA		Pool1	No
ON868612	2019	VNM	pig	O/VIT/19F-63/2019		O	SOUTHEAST-ASIA-SEA		Pool1	No
ON868611	2018	VNM	pig	O/VIT/18F261/2018		O	SOUTHEAST-ASIA-SEA		Pool1	No
ON868610	2019	VNM	pig	O/VIT/19F-69/2019		O	SOUTHEAST-ASIA-SEA		Pool1	No
ON868609	2019	VNM	pig	O/VIT/19F-66/2019		O	SOUTHEAST-ASIA-SEA		Pool1	No
ON868608	2019	VNM	pig	O/VIT/19F38/2019		O	SOUTHEAST-ASIA-SEA		Pool1	No
ON868607	2019	VNM	pig	O/VIT/19F30/2019		O	SOUTHEAST-ASIA-SEA		Pool1	No
ON868606	2019	VNM	pig	O/VIT/19F33/2019		O	SOUTHEAST-ASIA-SEA		Pool1	No
ON868605	2019	VNM	pig	O/VIT/19F-57/2019		O	SOUTHEAST-ASIA-SEA		Pool1	No
ON868604	2018	VNM	pig	O/VIT/18-1001.1/2018		O	SOUTHEAST-ASIA-SEA		Pool1	No
ON868603	2018	VNM	pig	O/VIT/18F238/2018		O	SOUTHEAST-ASIA-SEA		Pool1	No
ON868602	2019	VNM	pig	O/VIT/19F23/2019		O	SOUTHEAST-ASIA-SEA		Pool1	No
ON868601	2018	VNM	pig	O/VIT/18F289/2018		O	SOUTHEAST-ASIA-SEA		Pool1	No
ON868600	2018	VNM	pig	O/VIT/18F292/2018		O	SOUTHEAST-ASIA-SEA		Pool1	No
ON868599	2019	VNM	pig	O/VIT/19F36/2019		O	SOUTHEAST-ASIA-SEA		Pool1	No
ON868598	2018	VNM	pig	O/VIT/18-27409/2018		O	SOUTHEAST-ASIA-SEA		Pool1	No
ON868597	2019	VNM	pig	O/VIT/19-6521/2019		O	SOUTHEAST-ASIA-SEA		Pool1	No
ON868596	2018	VNM	pig	O/VIT/18CD-1933.1/2018		O	SOUTHEAST-ASIA-SEA		Pool1	No
ON868595	2018	VNM	pig	O/VIT/18F271/2018		O	SOUTHEAST-ASIA-SEA		Pool1	No
ON868594	2019	VNM	pig	O/VIT/19F43/2019		O	SOUTHEAST-ASIA-SEA		Pool1	No
ON868593	2018	VNM	pig	O/VIT/18-27160/2018		O	SOUTHEAST-ASIA-SEA		Pool1	No
ON868592	2018	VNM	pig	O/VIT/18-962.1/2018		O	SOUTHEAST-ASIA-SEA		Pool1	No
ON868591	2019	VNM	pig	O/VIT/19-4183/2019		O	SOUTHEAST-ASIA-SEA		Pool1	No
ON868590	2019	VNM	pig	O/VIT/19-1446/2019		O	SOUTHEAST-ASIA-SEA		Pool1	No
ON868589	2019	VNM	pig	O/VIT/19-1443/2019		O	SOUTHEAST-ASIA-SEA		Pool1	No
ON868588	2018	VNM	water-buffalo	O/VIT/LA-P30-11/2018_pro		O	MIDDLE-EAST-SOUTH-ASIA-ME-SA		Pool1	persistent
ON868587	2017	VNM	cow	O/VIT/DT-P037-3/2017_pro		O	MIDDLE-EAST-SOUTH-ASIA-ME-SA		Pool1	persistent
ON868586	2017	VNM	cow	O/VIT/DT-P115-2/2017_pro		O	MIDDLE-EAST-SOUTH-ASIA-ME-SA		Pool1	persistent
ON868585	2018	VNM		O/VIT/DT-P-141-2/2018_pro		O	MIDDLE-EAST-SOUTH-ASIA-ME-SA		Pool1	persistent
ON868584	2017	VNM	cow	O/VIT/DT-P052-3/2017_pro		O	MIDDLE-EAST-SOUTH-ASIA-ME-SA		Pool1	persistent
ON868583	2018	VNM		O/VIT/NT-P-51-3/2018_pro		O	MIDDLE-EAST-SOUTH-ASIA-ME-SA		Pool1	persistent
ON868582	2018	VNM	cow	O/VIT/LA-P06-10/2018_pro		O	MIDDLE-EAST-SOUTH-ASIA-ME-SA		Pool1	persistent
ON868581	2018	VNM	cow	O/VIT/LA-P09-10/2018_pro		O	MIDDLE-EAST-SOUTH-ASIA-ME-SA		Pool1	persistent
ON868580	2017	VNM	cow	O/VIT/DL-P44-1/2017_pro		O	MIDDLE-EAST-SOUTH-ASIA-ME-SA		Pool1	persistent
ON868579	2017	VNM	cow	O/VIT/17-15223/2017		O	MIDDLE-EAST-SOUTH-ASIA-ME-SA		Pool1	No
ON868578	2019	VNM	cow	O/VIT/DT-P31-4/2019_pro		O	MIDDLE-EAST-SOUTH-ASIA-ME-SA		Pool1	persistent
ON868577	2018	VNM		O/VIT/DT-P-143-2/2018_pro		O	MIDDLE-EAST-SOUTH-ASIA-ME-SA		Pool1	persistent
ON868576	2018	VNM		O/VIT/DT-P-91-3/2018_pro		O	MIDDLE-EAST-SOUTH-ASIA-ME-SA		Pool1	persistent
ON868575	2018	VNM		O/VIT/DT-P150-1/2018_pro		O	MIDDLE-EAST-SOUTH-ASIA-ME-SA		Pool1	persistent
ON868574	2018	VNM	cow	O/VIT/BK-P159-3/2018_pro		O	MIDDLE-EAST-SOUTH-ASIA-ME-SA		Pool1	persistent
ON868573	2019	VNM		O/VIT/19-1423-45/2019_pro		O	MIDDLE-EAST-SOUTH-ASIA-ME-SA		Pool1	persistent
ON868572	2019	VNM	cow	O/VIT/DT-P-31-3/2019_pro		O	MIDDLE-EAST-SOUTH-ASIA-ME-SA		Pool1	persistent
ON868571	2018	VNM	cow	O/VIT/TN-P04-11/2018_pro		O	MIDDLE-EAST-SOUTH-ASIA-ME-SA		Pool1	persistent
ON868570	2019	VNM		O/VIT/DL-P-246C-1/2019_pro		O	MIDDLE-EAST-SOUTH-ASIA-ME-SA		Pool1	persistent
ON868569	2018	VNM	water-buffalo	O/VIT/BK-P101-1B/2018_pro		O	MIDDLE-EAST-SOUTH-ASIA-ME-SA		Pool1	persistent
ON868568	2018	VNM	cow	O/VIT/LA-P29-16/2018_pro		O	MIDDLE-EAST-SOUTH-ASIA-ME-SA		Pool1	persistent
ON868567	2018	VNM	water-buffalo	O/VIT/LS-P72-2/2018_pro		O	MIDDLE-EAST-SOUTH-ASIA-ME-SA		Pool1	persistent
ON868566	2018	VNM	cow	O/VIT/LA-P17-13/2018_pro		O	MIDDLE-EAST-SOUTH-ASIA-ME-SA		Pool1	persistent
ON868565	2019	VNM	cow	O/VIT/LAP03-13/2019_pro		O	MIDDLE-EAST-SOUTH-ASIA-ME-SA		Pool1	persistent
ON868564	2018	VNM	cow	O/VIT/TN-P20-14/2018_pro		O	MIDDLE-EAST-SOUTH-ASIA-ME-SA		Pool1	persistent
ON868563	2018	VNM	water-buffalo	O/VIT/BK-P100-1/2018_pro		O	MIDDLE-EAST-SOUTH-ASIA-ME-SA		Pool1	persistent
ON868562	2019	VNM	cow	O/VIT/DT-P-28-3/2019_pro		O	MIDDLE-EAST-SOUTH-ASIA-ME-SA		Pool1	persistent
ON868561	2019	VNM	cow	O/VIT/LAP03-21/2019_pro		O	MIDDLE-EAST-SOUTH-ASIA-ME-SA		Pool1	persistent
ON868560	2018	VNM	cow	O/VIT/LA-P09-15/2018_pro		O	MIDDLE-EAST-SOUTH-ASIA-ME-SA		Pool1	persistent
ON868559	2018	VNM		O/VIT/DT-P55-1/2018_pro		O	MIDDLE-EAST-SOUTH-ASIA-ME-SA		Pool1	persistent
ON868558	2019	VNM	cow	O/VIT/DT-P28-4/2019_pro		O	MIDDLE-EAST-SOUTH-ASIA-ME-SA		Pool1	persistent
ON868557	2018	VNM	water-buffalo	O/VIT/18-11786/2018		O	MIDDLE-EAST-SOUTH-ASIA-ME-SA		Pool1	No
ON868556	2019	VNM	cow	O/VIT/LAP03-23/2019_pro		O	MIDDLE-EAST-SOUTH-ASIA-ME-SA		Pool1	persistent
ON868555	2018	VNM	cow	O/VIT/TN-P09-16/2018_pro		O	MIDDLE-EAST-SOUTH-ASIA-ME-SA		Pool1	persistent
ON868552	2019	VNM	pig	O/VIT/19-4196/2019		O	MIDDLE-EAST-SOUTH-ASIA-ME-SA		Pool1	No
ON868551	2018	VNM	cow	O/VIT/TN-P06-16/2018_pro		O	MIDDLE-EAST-SOUTH-ASIA-ME-SA		Pool1	persistent
ON868550	2018	VNM		O/VIT/LA-P26-10/2018_pro		O	MIDDLE-EAST-SOUTH-ASIA-ME-SA		Pool1	persistent
ON868549	2018	VNM	cow	O/VIT/18-2570/2018		O	MIDDLE-EAST-SOUTH-ASIA-ME-SA		Pool1	No
ON868548	2018	VNM	cow	O/VIT/TN-P29-13/2018_pro		O	MIDDLE-EAST-SOUTH-ASIA-ME-SA		Pool1	persistent
ON868547	2018	VNM	cow	O/VIT/18-9129/2018		O	MIDDLE-EAST-SOUTH-ASIA-ME-SA		Pool1	No
ON868546	2018	VNM		O/VIT/DT-P-69-1/2018_pro		O	MIDDLE-EAST-SOUTH-ASIA-ME-SA		Pool1	persistent
ON868545	2018	VNM	cow	O/VIT/TN-P01-16/2018_pro		O	MIDDLE-EAST-SOUTH-ASIA-ME-SA		Pool1	persistent
ON868544	2018	VNM		O/VIT/LA-P27-15/2018_pro		O	MIDDLE-EAST-SOUTH-ASIA-ME-SA		Pool1	persistent
ON868543	2018	VNM		O/VIT/DT-P-119-3/2018_pro		O	MIDDLE-EAST-SOUTH-ASIA-ME-SA		Pool1	persistent
ON868542	2018	VNM	pig	O/VIT/18-3334/2018		O	MIDDLE-EAST-SOUTH-ASIA-ME-SA		Pool1	No
ON868541	2018	VNM		O/VIT/DT-P-14-1/2018_pro		O	MIDDLE-EAST-SOUTH-ASIA-ME-SA		Pool1	persistent
ON868540	2018	VNM	water-buffalo	O/VIT/LA-P29-11/2018_pro		O	MIDDLE-EAST-SOUTH-ASIA-ME-SA		Pool1	persistent
ON868539	2018	VNM	cow	O/VIT/TN-P20-11/2018_pro		O	MIDDLE-EAST-SOUTH-ASIA-ME-SA		Pool1	persistent
ON868538	2018	VNM	cow	O/VIT/LA-P12-11/2018_pro		O	MIDDLE-EAST-SOUTH-ASIA-ME-SA		Pool1	persistent
ON868537	2018	VNM		O/VIT/DT-P-72-1/2018_pro		O	MIDDLE-EAST-SOUTH-ASIA-ME-SA		Pool1	persistent
ON868536	2018	VNM	cow	O/VIT/TN-P26-11/2018_pro		O	MIDDLE-EAST-SOUTH-ASIA-ME-SA		Pool1	persistent
ON868535	2018	VNM		O/VIT/DT-P-107-1/2018_pro		O	MIDDLE-EAST-SOUTH-ASIA-ME-SA		Pool1	persistent
ON868534	2018	VNM		O/VIT/DT-P-147-2/2018_pro		O	MIDDLE-EAST-SOUTH-ASIA-ME-SA		Pool1	persistent
ON868533	2018	VNM		O/VIT/DT-P-108-2/2018_pro		O	MIDDLE-EAST-SOUTH-ASIA-ME-SA		Pool1	persistent
ON868532	2018	VNM		O/VIT/DT-P-108-3/2018_pro		O	MIDDLE-EAST-SOUTH-ASIA-ME-SA		Pool1	persistent
ON868531	2018	VNM		O/VIT/DT-P-69-3/2018_pro		O	MIDDLE-EAST-SOUTH-ASIA-ME-SA		Pool1	persistent
ON868530	2018	VNM		O/VIT/DT-P-69-2/2018_pro		O	MIDDLE-EAST-SOUTH-ASIA-ME-SA		Pool1	persistent
ON868529	2018	VNM	cow	O/VIT/LA-P02-15/2018_pro		O	MIDDLE-EAST-SOUTH-ASIA-ME-SA		Pool1	persistent
ON868528	2018	VNM	pig	O/VIT/18-5835/2018		O	MIDDLE-EAST-SOUTH-ASIA-ME-SA		Pool1	No
ON868527	2018	VNM	cow	O/VIT/LA-P01-15/2018_pro		O	MIDDLE-EAST-SOUTH-ASIA-ME-SA		Pool1	persistent
ON868526	2018	VNM	cow	O/VIT/LA-P13-11/2018_pro		O	MIDDLE-EAST-SOUTH-ASIA-ME-SA		Pool1	persistent
ON868525	2018	VNM	water-buffalo	O/VIT/LA-P04-15/2018_pro		O	MIDDLE-EAST-SOUTH-ASIA-ME-SA		Pool1	persistent
ON868524	2018	VNM	cow	O/VIT/TN-P13-11/2018_pro		O	MIDDLE-EAST-SOUTH-ASIA-ME-SA		Pool1	persistent
ON868523	2017	VNM	cow	O/VIT/DT-P111-3/2017_pro		O	MIDDLE-EAST-SOUTH-ASIA-ME-SA		Pool1	persistent
ON868522	2017	VNM	cow	O/VIT/DT-P115-4/2017_pro		O	MIDDLE-EAST-SOUTH-ASIA-ME-SA		Pool1	persistent
ON868521	2018	VNM	pig	O/VIT/18-5822/2018		O	MIDDLE-EAST-SOUTH-ASIA-ME-SA		Pool1	No
ON868520	2017	VNM	cow	O/VIT/DT-P119-4/2017_pro		O	MIDDLE-EAST-SOUTH-ASIA-ME-SA		Pool1	persistent
ON868519	2017	VNM	cow	O/VIT/DT-P115-3/2017_pro		O	MIDDLE-EAST-SOUTH-ASIA-ME-SA		Pool1	persistent
ON557390	2015	ZMB	cow	ZAM/3/2015		SAT3	I-SOUTHEAST-ZIMBABWE-SEZ		Pool6	No
OP751924	2022	IDN	cattle	VSN LPG002 2022		O	MIDDLE-EAST-SOUTH-ASIA-ME-SA			No
ON784047	2015	UGA	cow	V04667		O	EAST-AFRICA-2-EA-2		Pool4	No
ON784046	2015	UGA	cow	V04666		O	EAST-AFRICA-2-EA-2		Pool4	No
ON784045	2015	UGA	cow	V04665		O	EAST-AFRICA-2-EA-2		Pool4	No
ON736860	2015	UGA	cow	ALB _F2_004_P		O	EAST-AFRICA-2-EA-2		Pool4	No
OM863583	2013	KEN	cattle	KEN/4/2013		SAT1	I-NORTHWEST-ZIMBABWE-NWZ		Pool4	No
OM863582	2010	KEN	cattle	KEN/80/2010		SAT1	I-NORTHWEST-ZIMBABWE-NWZ		Pool4	No
OM863581	2012	KEN	cattle	KEN/5/2012		A	AFRICA		Pool4	No
OM863580	2012	EGY	cattle	EGY/18/2012		A	AFRICA		Pool3/Pool4	No
LC729872	2016	THA	pig	O/TAI/317-3/2016		O	MIDDLE-EAST-SOUTH-ASIA-ME-SA		Pool1	No
LC729871	2016	THA	cow	O/TAI/315/2016		O	MIDDLE-EAST-SOUTH-ASIA-ME-SA		Pool1	No
LC729870	2016	THA	cow	O/TAI/269-2/2016		O	MIDDLE-EAST-SOUTH-ASIA-ME-SA		Pool1	No
OP585403	2022	IDN	cattle	ISA/1/2022		O	MIDDLE-EAST-SOUTH-ASIA-ME-SA			No
OM160625	2015	DZA	sheep		O/ALG/1/2015	O	MIDDLE-EAST-SOUTH-ASIA-ME-SA	Ind-2001d		No
OM160624	2014	DZA	cattle		O/ALG/5/2014	O	MIDDLE-EAST-SOUTH-ASIA-ME-SA	Ind-2001d		No
OM160623	2014	DZA	cattle		O/ALG/3/2014	O	MIDDLE-EAST-SOUTH-ASIA-ME-SA	Ind-2001d		No
OM160622	2014	DZA	cattle		O/ALG/2/2014	O	MIDDLE-EAST-SOUTH-ASIA-ME-SA	Ind-2001d		No
OM160621	2014	DZA	cattle		O/ALG/1/2014	O	MIDDLE-EAST-SOUTH-ASIA-ME-SA	Ind-2001d		No
OM160620	2014	TUN	cattle		O/TUN/14/2014	O	MIDDLE-EAST-SOUTH-ASIA-ME-SA	Ind-2001d		No
OM160619	2014	TUN	cattle		O/TUN/13/2014	O	MIDDLE-EAST-SOUTH-ASIA-ME-SA	Ind-2001d		No
OM160618	2014	TUN	cattle		O/TUN/12/2014	O	MIDDLE-EAST-SOUTH-ASIA-ME-SA	Ind-2001d		No
OM160617	2014	TUN	cattle		O/TUN/11/2014	O	MIDDLE-EAST-SOUTH-ASIA-ME-SA	Ind-2001d		No
OM160616	2014	TUN	cattle		O/TUN/10/2014	O	MIDDLE-EAST-SOUTH-ASIA-ME-SA	Ind-2001d		No
OM160615	2014	TUN	cattle		O/TUN/9/2014	O	MIDDLE-EAST-SOUTH-ASIA-ME-SA	Ind-2001d		No
OM160614	2014	TUN	cattle		O/TUN/8/2014	O	MIDDLE-EAST-SOUTH-ASIA-ME-SA	Ind-2001d		No
OM160613	2014	TUN	cattle		O/TUN/7/2014	O	MIDDLE-EAST-SOUTH-ASIA-ME-SA	Ind-2001d		No
OM160612	2014	TUN	cattle		O/TUN/6/2014	O	MIDDLE-EAST-SOUTH-ASIA-ME-SA	Ind-2001d		No
OM160611	2014	TUN	cattle		O/TUN/5/2014	O	MIDDLE-EAST-SOUTH-ASIA-ME-SA	Ind-2001d		No
OM160610	2014	TUN	cattle		O/TUN/3/2014	O	MIDDLE-EAST-SOUTH-ASIA-ME-SA	Ind-2001d		No
OK318551	2016	VNM	cattle	O/VIT/F16-09/2016		O	SOUTHEAST-ASIA-SEA	Mya-98	Pool1	persistent
OK318550	2017	VNM	cattle	O/VIT/DL-P44-1/2017_pro		O	MIDDLE-EAST-SOUTH-ASIA-ME-SA		Pool1	persistent
OK318549	2017	VNM	cattle	O/VIT/DL-P24-1/2017_pro		O	MIDDLE-EAST-SOUTH-ASIA-ME-SA		Pool1	persistent
OK318548	2017	VNM	buffalo	O/VIT/BK4-P5/2017_pro		O	MIDDLE-EAST-SOUTH-ASIA-ME-SA		Pool1	persistent
OK318547	2017	VNM	cattle	O/VIT/BK3-P158/2017_pro		O	MIDDLE-EAST-SOUTH-ASIA-ME-SA		Pool1	persistent
OK318546	2017	VNM	buffalo	O/VIT/1BK-P249/2017_pro		O	SOUTHEAST-ASIA-SEA	Mya-98	Pool1	persistent
OK318545	2018	VNM	cattle	O/VIT/DT-P-108-2/2018_pro		O	MIDDLE-EAST-SOUTH-ASIA-ME-SA		Pool1	persistent
OK318544	2018	VNM	cattle	O/VIT/DT-P-69-2/2018_pro		O	MIDDLE-EAST-SOUTH-ASIA-ME-SA		Pool1	persistent
OK318543	2019	VNM	pig	O/VIT/19F17/2019		O	SOUTHEAST-ASIA-SEA		Pool1	persistent
OK318542	2019	VNM	pig	O/VIT/19F14/2019		O	SOUTHEAST-ASIA-SEA		Pool1	persistent
OK318541	2019	VNM	pig	O/VIT/19-2266/2019		O	SOUTHEAST-ASIA-SEA		Pool1	persistent
OK318540	2019	VNM	pig	O/VIT/19-2259/2019		O	SOUTHEAST-ASIA-SEA		Pool1	persistent
OK318539	2019	VNM	pig	O/VIT/19-2248-A/2019		O	SOUTHEAST-ASIA-SEA		Pool1	persistent
OK318538	2019	VNM	pig	O/VIT/19-1857/2019		O	SOUTHEAST-ASIA-SEA		Pool1	persistent
OK318537	2019	VNM	pig	O/VIT/19-1438/2019		O	SOUTHEAST-ASIA-SEA		Pool1	persistent
OK318536	2018	VNM	cattle	O/VIT/19-728/2019		O	MIDDLE-EAST-SOUTH-ASIA-ME-SA		Pool1	persistent
OK318535	2019	VNM	pig	O/VIT/19-005/2019		O	CATHAY		Pool1	persistent
OK318534	2019	VNM	pig	O/VIT/19-01.01/2019		O	SOUTHEAST-ASIA-SEA		Pool1	persistent
OK318533	2019	VNM	pig	O/VIT/19-001/2019		O	SOUTHEAST-ASIA-SEA		Pool1	persistent
OK318532	2018	VNM	pig	O/VIT/18F291/2018		O	SOUTHEAST-ASIA-SEA		Pool1	persistent
OK318531	2018	VNM	pig	O/VIT/18F281/2018		O	SOUTHEAST-ASIA-SEA		Pool1	persistent
OK318530	2018	VNM	pig	O/VIT/18F277/2018		O	SOUTHEAST-ASIA-SEA		Pool1	persistent
OK318529	2018	VNM	pig	O/VIT/18F274/2018		O	SOUTHEAST-ASIA-SEA		Pool1	persistent
OK318528	2018	VNM	pig	O/VIT/18F268/2018		O	SOUTHEAST-ASIA-SEA		Pool1	persistent
OK318527	2018	VNM	pig	O/VIT/18F263/2018		O	SOUTHEAST-ASIA-SEA		Pool1	persistent
OK318526	2018	VNM	buffalo	O/VIT/18F258/2018		O	MIDDLE-EAST-SOUTH-ASIA-ME-SA		Pool1	persistent
OK318525	2018	VNM	pig	O/VIT/18F223/2018		O	SOUTHEAST-ASIA-SEA		Pool1	persistent
OK318524	2018	VNM	pig	O/VIT/18F219/2018		O	SOUTHEAST-ASIA-SEA		Pool1	persistent
OK318523	2018	VNM	pig	O/VIT/18F207/2018		O	MIDDLE-EAST-SOUTH-ASIA-ME-SA		Pool1	persistent
OK318522	2018	VNM	pig	O/VIT/18CD-1987.1/2018		O	SOUTHEAST-ASIA-SEA		Pool1	persistent
OK318521	2018	VNM	pig	O/VIT/18CD-1610.2/2018		O	CATHAY		Pool1	persistent
OK318520	2018	VNM	pig	O/VIT/18-28811/2018		O	SOUTHEAST-ASIA-SEA		Pool1	persistent
OK318519	2018	VNM	cattle	O/VIT/18-23392/2018		O	MIDDLE-EAST-SOUTH-ASIA-ME-SA		Pool1	persistent
OK318518	2018	VNM	goat	O/VIT/18-22002/2018		O	MIDDLE-EAST-SOUTH-ASIA-ME-SA		Pool1	persistent
OK318517	2018	VNM	cattle	O/VIT/18-13553/2018		O	MIDDLE-EAST-SOUTH-ASIA-ME-SA		Pool1	persistent
OK318516	2018	VNM	cattle	O/VIT/18-8353/2018		O	MIDDLE-EAST-SOUTH-ASIA-ME-SA		Pool1	persistent
OK318515	2018	VNM	pig	O/VIT/18-5490/2018		O	CATHAY		Pool1	persistent
OK318514	2018	VNM	cattle	O/VIT/18-5482/2018		O	MIDDLE-EAST-SOUTH-ASIA-ME-SA		Pool1	persistent
OK318513	2018	VNM	pig	O/VIT/18-3766/2018		O	CATHAY		Pool1	persistent
OK318512	2018	VNM	pig	O/VIT/18-999/2018		O	SOUTHEAST-ASIA-SEA		Pool1	persistent
OK318511	2018	VNM	pig	O/VIT/02.CD/2018		O	SOUTHEAST-ASIA-SEA		Pool1	persistent
OK318510	2019	VNM	cattle	A/VIT/TNP04-029/2019_pro		A	ASIA	Sea-97	Pool1	persistent
OK318509	2019	VNM	cattle	A/VIT/LAP04-12/2019_pro		A	ASIA	Sea-97	Pool1	persistent
OK318508	2019	VNM	cattle	A/VIT/LAP04-11/2019_pro		A	ASIA	Sea-97	Pool1	persistent
OK318507	2019	VNM	cattle	A/VIT/LAP03-06/2019_pro		A	ASIA	Sea-97	Pool1	persistent
OK318506	2019	VNM	cattle	A/VIT/LAP03-05/2019_pro		A	ASIA	Sea-97	Pool1	persistent
OK318505	2019	VNM	cattle	A/VIT/DT-P83-4/2019_pro		A	ASIA	Sea-97	Pool1	persistent
OK318504	2019	VNM	cattle	A/VIT/DT-P-76-3/2019_pro		A	ASIA	Sea-97	Pool1	persistent
OK318503	2019	VNM	cattle	A/VIT/DT-P73-4/2019_pro		A	ASIA	Sea-97	Pool1	persistent
OK318502	2019	VNM	cattle	A/VIT/DT-P-73-3/2019_pro		A	ASIA	Sea-97	Pool1	persistent
OK318501	2019	VNM	cattle	A/VIT/DT-P21-4/2019_pro		A	ASIA	Sea-97	Pool1	persistent
OK318500	2017	VNM	cattle	A/VIT/DL-P087-1/2017_pro		A	ASIA	Sea-97	Pool1	persistent
OK318499	2016	VNM	cattle	A/VIT/16-20280/2016		A	ASIA	Sea-97	Pool1	persistent
OK205907	2014	VNM	cattle	A/VIT/RAHO6F5/2014		A	ASIA	Sea-97	Pool1	persistent
OK205906	2013	VNM	cattle	A/VIT/RAHO6F3/2013		A	ASIA	Sea-97	Pool1	persistent
OK205905	2014	VNM	cattle	A/VIT/RAHO6F2/2014		A	ASIA	Sea-97	Pool1	persistent
OK205904	2014	VNM	cattle	A/VIT/NCVDF1422/2014		A	ASIA	Sea-97	Pool1	persistent
OK205903	2014	VNM	pig	A/VIT/NCVDF1413/2014		A	ASIA	Sea-97	Pool1	persistent
OK205902	2014	VNM	cattle	A/VIT/NCVDF1404/2014		A	ASIA	Sea-97	Pool1	persistent
OK205901	2014	VNM	buffalo	A/VIT/NCVDF1402/2014		A	ASIA	Sea-97	Pool1	persistent
OK205900	2015	VNM	cattle	A/VIT/17208/2015		A	ASIA	Sea-97	Pool1	persistent
OK205899	2015	VNM	cattle	A/VIT/16705/2015		A	ASIA	Sea-97	Pool1	persistent
OK205898	2013	VNM	cattle	A/VIT/16478XL15/2013		A	ASIA	Sea-97	Pool1	persistent
OK205897	2015	VNM	pig	A/VIT/16451DLBPP01/2015		A	ASIA	Sea-97	Pool1	persistent
OK205896	2014	VNM	cattle	A/VIT/8506/2014		A	ASIA	Sea-97	Pool1	persistent
OK205895	2014	VNM	cattle	A/VIT/6415/2014		A	ASIA	Sea-97	Pool1	persistent
OK205894	2014	VNM	buffalo	A/VIT/1402/2014		A	ASIA	Sea-97	Pool1	persistent
OK205893	2013	VNM	cattle	A/VIT/205/2013		A	ASIA	Sea-97	Pool1	persistent
OM456150	2010	PAK	buffalo	O/PAK/SHL/16/2010		O	MIDDLE-EAST-SOUTH-ASIA-ME-SA	PanAsia-2	Pool3	No
OM456149	2012	PAK	cattle	O/PAK/SGD/176/2012		O	MIDDLE-EAST-SOUTH-ASIA-ME-SA	PanAsia-2	Pool3	No
OM456148	2012	PAK	buffalo	O/PAK/SGD/168/2012		O	MIDDLE-EAST-SOUTH-ASIA-ME-SA	PanAsia-2	Pool3	No
OM456147	2011	PAK	cattle	O/PAK/SGD/19/2011		O	MIDDLE-EAST-SOUTH-ASIA-ME-SA	PanAsia-2	Pool3	No
OM456146	2010	PAK	cattle	O/PAK/SGD/18/2010		O	MIDDLE-EAST-SOUTH-ASIA-ME-SA	PanAsia-2	Pool3	No
OM456145	2010	PAK	buffalo	O/PAK/SGD/17/2010		O	MIDDLE-EAST-SOUTH-ASIA-ME-SA	PanAsia-2	Pool3	No
OM456144	2010	PAK	cattle	O/PAK/SGD/9/2010		O	MIDDLE-EAST-SOUTH-ASIA-ME-SA	PanAsia-2	Pool3	No
OM456143	2012	PAK	buffalo	O/PAK/NSH/1/2012		O	MIDDLE-EAST-SOUTH-ASIA-ME-SA	PanAsia-2	Pool3	No
OM456142	2011	PAK	buffalo	O/PAK/KCH/41/2011		O	MIDDLE-EAST-SOUTH-ASIA-ME-SA	PanAsia-2	Pool3	No
OM456141	2011	PAK	buffalo	O/PAK/KCH/39/2011		O	MIDDLE-EAST-SOUTH-ASIA-ME-SA	PanAsia-2	Pool3	No
OM456140	2011	PAK	buffalo	O/PAK/KCH/38/2011		O	MIDDLE-EAST-SOUTH-ASIA-ME-SA	PanAsia-2	Pool3	No
OM456139	2011	PAK	buffalo	O/PAK/KCH/34/2011		O	MIDDLE-EAST-SOUTH-ASIA-ME-SA	PanAsia-2	Pool3	No
OM456138	2009	PAK	buffalo	O/PAK/KCH/4/2009		O	MIDDLE-EAST-SOUTH-ASIA-ME-SA	PanAsia-2	Pool3	No
OM456137	2012	PAK	cattle	O/PAK/JHG/6/2012		O	MIDDLE-EAST-SOUTH-ASIA-ME-SA	PanAsia-2	Pool3	No
OM456136	2012	PAK	buffalo	O/PAK/ICT/254/2012		O	MIDDLE-EAST-SOUTH-ASIA-ME-SA	PanAsia-2	Pool3	No
OM456135	2012	PAK	cattle	O/PAK/FSD/263/2012		O	MIDDLE-EAST-SOUTH-ASIA-ME-SA	PanAsia-2	Pool3	No
OM456134	2012	PAK	cattle	O/PAK/FSD/262/2012		O	MIDDLE-EAST-SOUTH-ASIA-ME-SA	PanAsia-2	Pool3	No
OM456133	2012	PAK	cattle	O/PAK/CKL/274/2012		O	MIDDLE-EAST-SOUTH-ASIA-ME-SA	PanAsia-2	Pool3	No
OM456132	2012	PAK	buffalo	O/PAK/ICT/272-1/2012_pro		O	MIDDLE-EAST-SOUTH-ASIA-ME-SA	PanAsia-2	Pool3	persistent
OM456131	2012	PAK	buffalo	O/PAK/ICT/245-1/2012_pro		O	MIDDLE-EAST-SOUTH-ASIA-ME-SA	PanAsia-2	Pool3	persistent
OM456130	2012	PAK	buffalo	O/PAK/ICT/166-1/2012_pro		O	MIDDLE-EAST-SOUTH-ASIA-ME-SA	PanAsia-2	Pool3	persistent
OM456129	2012	PAK	buffalo	O/PAK/ICT/161-2/2012_pro		O	MIDDLE-EAST-SOUTH-ASIA-ME-SA	PanAsia-2	Pool3	persistent
OM456128	2012	PAK	buffalo	O/PAK/ICT/161-1/2012_pro		O	MIDDLE-EAST-SOUTH-ASIA-ME-SA	PanAsia-2	Pool3	persistent
OM455484	2012	PAK	buffalo	A/PAK/SGD/12/2012		A	ASIA	Iran-05	Pool3	No
OM455483	2012	PAK	cattle	A/PAK/PSH/34/2012		A	ASIA	Iran-05	Pool3	No
OM455482	2009	PAK	cattle	A/PAK/KCH/7/2009		A	ASIA	Iran-05	Pool3	No
OM455481	2012	PAK	buffalo	A/PAK/ICT/276/2012		A	ASIA	Iran-05	Pool3	No
OM455480	2008	PAK	cattle	A/PAK/ICT/1/2008		A	ASIA	Iran-05	Pool3	No
OM455479	2012	PAK	cattle	A/PAK/FSD/4/2012		A	ASIA	Iran-05	Pool3	No
OM455478	2012	PAK	buffalo	A/PAK/ICT/238-1/2012_pro		A	ASIA	Iran-05	Pool3	persistent
OM455477	2012	PAK	buffalo	A/PAK/ICT/237-1/2012_pro		A	ASIA	Iran-05	Pool3	persistent
OM455476	2012	PAK	buffalo	A/PAK/ICT/231-1/2012_pro		A	ASIA	Iran-05	Pool3	persistent
OM455475	2012	PAK	buffalo	A/PAK/ICT/229-1/2012_pro		A	ASIA	Iran-05	Pool3	persistent
OM455474	2012	PAK	buffalo	A/PAK/ICT/208-1/2012_pro		A	ASIA	Iran-05	Pool3	persistent
OM455473	2012	PAK	buffalo	A/PAK/ICT/177-4/2012_pro		A	ASIA	Iran-05	Pool3	persistent
OM455472	2012	PAK	buffalo	A/PAK/ICT/170-1/2012_pro		A	ASIA	Iran-05	Pool3	persistent
OM455471	2012	PAK	buffalo	A/PAK/ICT/168-3/2012_pro		A	ASIA	Iran-05	Pool3	persistent
OM455470	2012	PAK	buffalo	A/PAK/ICT/168-2/2012_pro		A	ASIA	Iran-05	Pool3	persistent
OM455469	2012	PAK	buffalo	A/PAK/ICT/149-4/2012_pro		A	ASIA	Iran-05	Pool3	persistent
OM455468	2012	PAK	buffalo	A/PAK/ICT/131-4/2012_pro		A	ASIA	Iran-05	Pool3	persistent
OM455467	2012	PAK	buffalo	A/PAK/ICT/059-1/2012_pro		A	ASIA	Iran-05	Pool3	persistent
OM455466	2012	PAK	buffalo	A/PAK/ICT/008-3/2012_pro		A	ASIA	Iran-05	Pool3	persistent
OM455465	2012	PAK	buffalo	A/PAK/ICT/7-3/2012_pro		A	ASIA	Iran-05	Pool3	persistent
OM471680	2012	PAK	buffalo	Asia1/PAK/SGD/179/2012		Asia1	ASIA		Pool3	No
OM471679	2012	PAK	cattle	Asia1/PAK/SGD/170/2012		Asia1	ASIA		Pool3	No
OM471678	2012	PAK	cattle	Asia1/PAK/SGD/171/2012		Asia1	ASIA		Pool3	No
OM471677	2012	PAK	buffalo	Asia1/PAK/SGD/167/2012		Asia1	ASIA		Pool3	No
OM471676	2011	PAK	cattle	Asia1/PAK/SGD/25/2011		Asia1	ASIA		Pool3	No
OM471675	2011	PAK	cattle	Asia1/PAK/SGD/23/2011		Asia1	ASIA		Pool3	No
OM471674	2011	PAK	cattle	Asia1/PAK/SGD/22/2011		Asia1	ASIA		Pool3	No
OM471673	2012	PAK	cattle	Asia1/PAK/RYK/287/2012		Asia1	ASIA		Pool3	No
OM471672	2012	PAK	cattle	Asia1/PAK/RYK/283/2012		Asia1	ASIA		Pool3	No
OM471671	2012	PAK	cattle	Asia1/PAK/RYK/280/2012		Asia1	ASIA		Pool3	No
OM471670	2012	PAK	buffalo	Asia1/PAK/RWP/227/2012		Asia1	ASIA		Pool3	No
OM471669	2012	PAK	cattle	Asia1/PAK/MRD/66/2012		Asia1	ASIA		Pool3	No
OM471668	2012	PAK	cattle	Asia1/PAK/KHT/9/2012		Asia1	ASIA		Pool3	No
OM471667	2011	PAK	buffalo	Asia1/PAK/KCH/39/2011		Asia1	ASIA		Pool3	No
OM471666	2011	PAK	buffalo	Asia1/PAK/KCH/38/2011		Asia1	ASIA		Pool3	No
OM471665	2011	PAK	buffalo	Asia1/PAK/KCH/34/2011		Asia1	ASIA		Pool3	No
OM471664	2011	PAK	buffalo	Asia1/PAK/KCH/32/2011		Asia1	ASIA		Pool3	No
OM471663	2012	PAK	cattle	Asia1/PAK/KCH/17/2012		Asia1	ASIA		Pool3	No
OM471662	2012	PAK	cattle	Asia1/PAK/KCH/16/2012		Asia1	ASIA		Pool3	No
OM471661	2012	PAK	cattle	Asia1/PAK/JHG/5/2012		Asia1	ASIA		Pool3	No
OM471660	2012	PAK	buffalo	Asia1/PAK/ICT/271/2012		Asia1	ASIA		Pool3	No
OM471659	2012	PAK	cattle	Asia1/PAK/FSD/85/2012		Asia1	ASIA		Pool3	No
OM471658	2012	PAK	buffalo	Asia1/PAK/ICT/283-4/2012_pro		Asia1	ASIA		Pool3	persistent
OM471657	2012	PAK	buffalo	Asia1/PAK/ICT/284-3/2012_pro		Asia1	ASIA		Pool3	persistent
OM471656	2012	PAK	buffalo	Asia1/PAK/ICT/284-1/2012_pro		Asia1	ASIA		Pool3	persistent
OM471655	2012	PAK	buffalo	Asia1/PAK/ICT/277-4/2012_pro		Asia1	ASIA		Pool3	persistent
OM471654	2012	PAK	buffalo	Asia1/PAK/ICT/277-1/2012_pro		Asia1	ASIA		Pool3	persistent
OM471653	2012	PAK	buffalo	Asia1/PAK/ICT/273-4/2012_pro		Asia1	ASIA		Pool3	persistent
OM471652	2012	PAK	buffalo	Asia1/PAK/ICT/272-4/2012_pro		Asia1	ASIA		Pool3	persistent
OM471651	2012	PAK	buffalo	Asia1/PAK/ICT/263-4/2012_pro		Asia1	ASIA		Pool3	persistent
OM471650	2012	PAK	buffalo	Asia1/PAK/ICT/263-1/2012_pro		Asia1	ASIA		Pool3	persistent
OM471649	2012	PAK	buffalo	Asia1/PAK/ICT/256-4/2012_pro		Asia1	ASIA		Pool3	persistent
OM471648	2012	PAK	buffalo	Asia1/PAK/ICT/254-4/2012_pro		Asia1	ASIA		Pool3	persistent
OM471647	2012	PAK	buffalo	Asia1/PAK/ICT/254-1/2012_pro		Asia1	ASIA		Pool3	persistent
OM471646	2012	PAK	buffalo	Asia1/PAK/ICT/237-4/2012_pro		Asia1	ASIA		Pool3	persistent
OM471645	2012	PAK	buffalo	Asia1/PAK/ICT/233-4/2012_pro		Asia1	ASIA		Pool3	persistent
OM471644	2012	PAK	buffalo	Asia1/PAK/ICT/231-4/2012_pro		Asia1	ASIA		Pool3	persistent
OM471643	2012	PAK	buffalo	Asia1/PAK/ICT/230-4/2012_pro		Asia1	ASIA		Pool3	persistent
OM471642	2012	PAK	buffalo	Asia1/PAK/ICT/229-4/2012_pro		Asia1	ASIA		Pool3	persistent
OM471641	2012	PAK	buffalo	Asia1/PAK/ICT/222-4/2012_pro		Asia1	ASIA		Pool3	persistent
OM471640	2012	PAK	buffalo	Asia1/PAK/ICT/221-4/2012_pro		Asia1	ASIA		Pool3	persistent
OM471639	2012	PAK	buffalo	Asia1/PAK/ICT/220-4/2012_pro		Asia1	ASIA		Pool3	persistent
OM471638	2012	PAK	buffalo	Asia1/PAK/ICT/209-4/2012_pro		Asia1	ASIA		Pool3	persistent
OM471637	2012	PAK	buffalo	Asia1/PAK/ICT/208-4/2012_pro		Asia1	ASIA		Pool3	persistent
OM471636	2012	PAK	buffalo	Asia1/PAK/ICT/192-4/2012_pro		Asia1	ASIA		Pool3	persistent
OM471635	2012	PAK	buffalo	Asia1/PAK/ICT/192-3/2012_pro		Asia1	ASIA		Pool3	persistent
OM471634	2012	PAK	buffalo	Asia1/PAK/ICT/192-2/2012_pro		Asia1	ASIA		Pool3	persistent
OM471633	2012	PAK	buffalo	Asia1/PAK/ICT/189-4/2012_pro		Asia1	ASIA		Pool3	persistent
OM471632	2012	PAK	buffalo	Asia1/PAK/ICT/189-3/2012_pro		Asia1	ASIA		Pool3	persistent
OM471631	2012	PAK	buffalo	Asia1/PAK/ICT/189-2/2012_pro		Asia1	ASIA		Pool3	persistent
OM471630	2012	PAK	buffalo	Asia1/PAK/ICT/187-4/2012_pro		Asia1	ASIA		Pool3	persistent
OM471629	2012	PAK	buffalo	Asia1/PAK/ICT/185-3/2012_pro		Asia1	ASIA		Pool3	persistent
OM471628	2012	PAK	buffalo	Asia1/PAK/ICT/185-1/2012_pro		Asia1	ASIA		Pool3	persistent
OM471627	2012	PAK	buffalo	Asia1/PAK/ICT/184-3/2012_pro		Asia1	ASIA		Pool3	persistent
OM471626	2012	PAK	buffalo	Asia1/PAK/ICT/184-2/2012_pro		Asia1	ASIA		Pool3	persistent
OM471625	2012	PAK	buffalo	Asia1/PAK/ICT/184-1/2012_pro		Asia1	ASIA		Pool3	persistent
OM471624	2012	PAK	buffalo	Asia1/PAK/ICT/183-2/2012_pro		Asia1	ASIA		Pool3	persistent
OM471623	2012	PAK	buffalo	Asia1/PAK/ICT/183-1/2012_pro		Asia1	ASIA		Pool3	persistent
OM471622	2012	PAK	buffalo	Asia1/PAK/ICT/181-1/2012_pro		Asia1	ASIA		Pool3	persistent
OM471621	2012	PAK	buffalo	Asia1/PAK/ICT/180-1/2012_pro		Asia1	ASIA		Pool3	persistent
OM471620	2012	PAK	buffalo	Asia1/PAK/ICT/178-3/2012_pro		Asia1	ASIA		Pool3	persistent
OM471619	2012	PAK	buffalo	Asia1/PAK/ICT/178-2/2012_pro		Asia1	ASIA		Pool3	persistent
OM471618	2012	PAK	buffalo	Asia1/PAK/ICT/177-1/2012_pro		Asia1	ASIA		Pool3	persistent
OM471617	2012	PAK	buffalo	Asia1/PAK/ICT/168-1/2012_pro		Asia1	ASIA		Pool3	persistent
OM471616	2012	PAK	buffalo	Asia1/PAK/ICT/167-1/2012_pro		Asia1	ASIA		Pool3	persistent
OM471615	2012	PAK	buffalo	Asia1/PAK/ICT/147-4/2012_pro		Asia1	ASIA		Pool3	persistent
OM471614	2012	PAK	buffalo	Asia1/PAK/ICT/144-2/2012_pro		Asia1	ASIA		Pool3	persistent
OM471613	2012	PAK	buffalo	Asia1/PAK/ICT/137-1/2012_pro		Asia1	ASIA		Pool3	persistent
OM471612	2012	PAK	buffalo	Asia1/PAK/ICT/115-1/2012_pro		Asia1	ASIA		Pool3	persistent
OM471611	2012	PAK	buffalo	Asia1/PAK/ICT/059-2/2012_pro		Asia1	ASIA		Pool3	persistent
OM471610	2011	PAK	buffalo	Asia1/PAK/ICT/008-1/2011_pro		Asia1	ASIA		Pool3	persistent
OM022649	2017	NER	cattle	O/NIG/PL/IDH/3/2017		O	EAST-AFRICA-3-EA-3		Pool5	No
OM022648	2017	NER	cattle	O/NIG/PL/IDF/1/2017		O	EAST-AFRICA-3-EA-3		Pool5	No
OM022646	2017	NER	cattle	O/NIG/PL/BLD/03A/2017		O	EAST-AFRICA-3-EA-3		Pool5	No
OM022644	2017	NER	cattle	O/NIG/PL/BLD/02A/2017		O	EAST-AFRICA-3-EA-3		Pool5	No
OM022643	2017	NER	cattle	O/NIG/PL/JS/KA/2/2017		O	EAST-AFRICA-3-EA-3		Pool5	No
OM022642	2018	NER	cattle	O/NIG/PL/NV/2018		O	EAST-AFRICA-3-EA-3		Pool5	No
OK019689	2016	IRN	cow	O2016		O	MIDDLE-EAST-SOUTH-ASIA-ME-SA	PanAsia-2	Pool3	No
MG334583	2009	IRQ	cow		Iraq 09	A	ASIA	Iran-05	Pool3	No
MW355677	1979	ZAF	cattle	SAR/9/79		SAT3	I-SOUTHEAST-ZIMBABWE-SEZ		Pool6	No
MW355676	1976	ZWE	cattle	RHO/26/76		SAT3	I-SOUTHEAST-ZIMBABWE-SEZ		Pool6	No
MW355673	1989	ZWE	cattle	ZIM/8/89		SAT2	II		Pool6	No
MW355671	1970	MOZ		MOZ/1/70		SAT2	I		Pool6	No
MW355669	1988	ZMB	cattle	ZAM/2/88		SAT1	I-NORTHWEST-ZIMBABWE-NWZ		Pool6	No
MW355668	1980	TZA	cattle	TAN/3/80		SAT1	I-NORTHWEST-ZIMBABWE-NWZ		Pool4	No
LC564923	2016	THA	cow		A/TAI/72/2016	A	ASIA	Sea-97	Pool1	No
LC564922	2016	THA	cow		A/TAI/56/2016	A	ASIA	Sea-97	Pool1	No
LC564921	2016	THA	cow		A/TAI/32-1/2016	A	ASIA	Sea-97	Pool1	No
LC564920	2015	THA	cow		A/TAI/137/2015	A	ASIA	Sea-97	Pool1	No
LC564919	2015	THA	cow		A/TAI/108/2015	A	ASIA	Sea-97	Pool1	No
LC564918	2015	THA	cow		A/TAI/67/2015	A	ASIA	Sea-97	Pool1	No
LC564917	2015	THA	cow		A/TAI/46-1/2015	A	ASIA	Sea-97	Pool1	No
LC564916	2014	THA	cow		A/TAI/98-1/2014	A	ASIA	Sea-97	Pool1	No
LC564915	2014	THA	cow		A/TAI/74/2014	A	ASIA	Sea-97	Pool1	No
LC564914	2014	THA	cow		A/TAI/15-1/2014	A	ASIA	Sea-97	Pool1	No
LC564912	2013	THA	cow		A/TAI/80-3/2013	A	ASIA	Sea-97	Pool1	No
LC564911	2013	THA	cow		A/TAI/53/2013	A	ASIA	Sea-97	Pool1	No
LC564909	2012	THA	cow		A/TAI/3/2012	A	ASIA	Sea-97	Pool1	No
LC564907	2011	THA	cow		A/TAI/57-1/2011	A	ASIA	Sea-97	Pool1	No
LC564906	2011	THA	cow		A/TAI/53-2/2011	A	ASIA	Sea-97	Pool1	No
LC564905	2011	THA	cow		A/TAI/5/2011	A	ASIA	Sea-97	Pool1	No
LC564904	2010	THA	cow		A/TAI/73/2010	A	ASIA	Sea-97	Pool1	No
LC564903	2010	THA	cow		A/TAI/69-1/2010	A	ASIA	Sea-97	Pool1	No
LC564902	2010	THA	cow		A/TAI/67-3/2010	A	ASIA	Sea-97	Pool1	No
LC564901	2009	THA	cow		A/TAI/37/2009	A	ASIA	Sea-97	Pool1	No
LC564900	2009	THA	cow		A/TAI/25/2009	A	ASIA	Sea-97	Pool1	No
LC564898	2008	THA	cow		A/TAI/47-2/2008	A	ASIA	Sea-97	Pool1	No
LC564896	2007	THA	cow		A/TAI/35/2007	A	ASIA	Sea-97	Pool1	No
LC564895	2007	THA	cow		A/TAI/23/2007	A	ASIA	Sea-97	Pool1	No
LC564894	2007	THA	cow		A/TAI/4/2007	A	ASIA	Sea-97	Pool1	No
MW715629	2017	NER	cow	SAT2/NIG/PL/WAS/03/2017		SAT2	VII		Pool5	No
MW715628	2017	NER	cow	SAT2/NIG/PL/WAS/01/2017		SAT2	VII		Pool5	No
MW715627	2017	NER	cow	SAT2/NIG/PL/PKN/02/2017		SAT2	VII		Pool5	No
MW715626	2017	NER	cow	SAT2/NIG/PL/PKN/01/2017		SAT2	VII		Pool5	No
MW715624	2017	NER	cow	SAT2/NIG/PL/KWK/02/2017		SAT2	VII		Pool5	No
MW715623	2017	NER	cow	SAT2/NIG/PL/JS/KA/1/2017		SAT2	VII		Pool5	No
MW715622	2018	NER	cow	SAT2/NIG/BAU/TR/1/2018		SAT2	VII		Pool5	No
KY444649	2016	THA	pig	G75_PC_B/0416/Ratchaburi/Thailand/2016		O	SOUTHEAST-ASIA-SEA		Pool1	No
KY444648	2016	THA	pig	G75_PC_A/0416/Ratchaburi/Thailand/2016		O	SOUTHEAST-ASIA-SEA		Pool1	No
KY444647	2016	THA	pig	G12_1_SJSP_0416/Ratchaburi/Thailand/2016		O	SOUTHEAST-ASIA-SEA		Pool1	No
KY444646	2016	THA	pig	G12_SJSP_0416/Ratchaburi/Thailand/2016		O	SOUTHEAST-ASIA-SEA		Pool1	No
KY444645	2016	THA	pig	G60_CM_A_0116/ChiangMai/Thailand/2016		O	SOUTHEAST-ASIA-SEA		Pool1	No
KY444644	2013	THA	pig	G1_JP_0113/Ratchaburi/Thailand/2013		O	SOUTHEAST-ASIA-SEA	Mya-98	Pool1	No
MT944983	2016	IRN	goat	O/IRN/16/2016		O	MIDDLE-EAST-SOUTH-ASIA-ME-SA	PanAsia-2	Pool3	No
MT944982	2016	IRN	goat	O/IRN/16/2016		O	MIDDLE-EAST-SOUTH-ASIA-ME-SA	PanAsia-2	Pool3	No
MT944981	2016	IRN	dog	O/IRN/9/2016		O	MIDDLE-EAST-SOUTH-ASIA-ME-SA	PanAsia-2	Pool3	No
MT602092	2017	KEN	cattle	KEN/19/2017		SAT2	IV		Pool4	No
MT602090	2015	ETH	cattle	ETH/16/2015		SAT2	VII		Pool4	No
MT602089	2018	EGY	cattle	EGY/1/2018		SAT2	VII		Pool3/Pool4	No
MT602088	2014	TZA	cattle	TAN/22/2014		SAT1	I-NORTHWEST-ZIMBABWE-NWZ		Pool4	No
MT602087	2013	TZA	cattle	TAN/22/2013		SAT1	I-NORTHWEST-ZIMBABWE-NWZ		Pool4	No
MT602086	2012	TZA	cattle	TAN/27/2012		SAT1	I-NORTHWEST-ZIMBABWE-NWZ		Pool4	No
MT602085	2013	KEN	cattle	KEN/10/2013		SAT1	I-NORTHWEST-ZIMBABWE-NWZ		Pool4	No
MT602084	2018	KEN	cattle	KEN/4/2018		O	EAST-AFRICA-2-EA-2		Pool4	No
MT602081	2015	ETH	cattle	ETH/4/2015		O	EAST-AFRICA-3-EA-3		Pool4	No
MT602079	2018	SDN	cattle	SUD/9/2018		A	AFRICA		Pool4	No
MT602078	2019	ETH	cattle	ETH/19/2019		A	AFRICA		Pool4	No
MT602077	2018	ETH	cattle	ETH/2/2018		A	AFRICA		Pool4	No
MT863268	2016	EGY	water-buffalo	A/buffalo/Damietta/Egypt/2016		A	AFRICA		Pool3/Pool4	No
KY322680	2013	VNM	cattle	VIT/42/2013		A	ASIA	Sea-97	Pool1	No
KY322679	2014	THA	cattle	TAI/4/2014		A	ASIA	Sea-97	Pool1	No
KY322678	2013	MYS	cattle	MAY/23/2013		A	ASIA	Sea-97	Pool1	No
KY322677	2013	MYS	cattle	MAY/20/2013		A	ASIA	Sea-97	Pool1	No
KY322676	2013	MYS	cattle	MAY/12/2013		A	ASIA	Sea-97	Pool1	No
KY322675	2014	LAO	cattle	LAO/3/2014		A	ASIA	Sea-97	Pool1	No
KY322673	2014	MYS	cattle	MAY/8/2014		O	SOUTHEAST-ASIA-SEA	Mya-98	Pool1	No
KY322672	2014	MYS	cattle	MAY/3/2014		O	SOUTHEAST-ASIA-SEA		Pool1	No
KY322671	2014	MYS	cattle	MAY/2/2014		O	SOUTHEAST-ASIA-SEA	Mya-98	Pool1	No
KY322670	2013	LAO	cattle	LAO/1/2013		O	SOUTHEAST-ASIA-SEA	Mya-98	Pool1	No
MH791293	2017	UGA	cattle	AMU_200		O	EAST-AFRICA-4-EA-4		Pool4	persistent
MN983158	2009	IND	cattle	O/IND/47/2009		O	MIDDLE-EAST-SOUTH-ASIA-ME-SA		Pool2	No
MN983157	2009	IND	cattle	O/IND/35/2009		O	MIDDLE-EAST-SOUTH-ASIA-ME-SA	Ind-2001c	Pool2	No
MN983156	2008	IND	cattle	O/IND/433/2008		O	MIDDLE-EAST-SOUTH-ASIA-ME-SA		Pool2	No
MN983155	2008	IND	cattle	O/IND/290/2008		O	MIDDLE-EAST-SOUTH-ASIA-ME-SA	Ind-2001b	Pool2	No
MN983154	2005	IND	cattle	O/IND/442/2005		O	MIDDLE-EAST-SOUTH-ASIA-ME-SA	Ind-2001b	Pool2	No
MN983153	2001	IND	cattle	O/IND/121/2001		O	MIDDLE-EAST-SOUTH-ASIA-ME-SA	Ind-2001b	Pool2	No
MN983152	1997	IND	cattle	O/IND/316/1997		O	MIDDLE-EAST-SOUTH-ASIA-ME-SA	Ind-2001a	Pool2	No
MN953620	2019	PAK	cattle	PAK/2/2019		O	MIDDLE-EAST-SOUTH-ASIA-ME-SA		Pool3	No
MN953619	2019	PAK	cattle	PAK/1/2019		O	MIDDLE-EAST-SOUTH-ASIA-ME-SA		Pool3	No
MN389541	2010	CHN	pig		O/Mya98/JX/2010	O	SOUTHEAST-ASIA-SEA		Pool1	No
MK940253	2017	SAU	cattle	Saudi Arabia/Alkharj1/2017		A	ASIA		Pool3	No
MN062587	2009	PAK	cattle		A/SIN/PAK/L693/2009	A	ASIA	Iran-05	Pool3	No
MN062586	2009	AFG	cattle		A/BAD/AFG/L2813/2009	A	ASIA	Iran-05	Pool3	No
MN062585	2010	TUR	cattle		O/TUR/1112/2010	O	MIDDLE-EAST-SOUTH-ASIA-ME-SA	PanAsia-2	Pool3	No
MN062583	2009	PAK	cattle		O/ISL/PAK/L1412/2009	O	MIDDLE-EAST-SOUTH-ASIA-ME-SA	PanAsia-2	Pool3	No
MN062582	2009	PAK	buffalo		O/PUN/PAK/L1370/2009	O	MIDDLE-EAST-SOUTH-ASIA-ME-SA	PanAsia-2	Pool3	No
MN062580	2010	IRN	cattle		O/KHO/IRN/L5/2010	O	MIDDLE-EAST-SOUTH-ASIA-ME-SA	PanAsia-2	Pool3	No
MN062579	2010	IRN	cattle		O/KHO/IRN/L1/2010	O	MIDDLE-EAST-SOUTH-ASIA-ME-SA	PanAsia-2	Pool3	No
LC483874	2007	THA	cow		SEA-97	A	ASIA	Sea-97	Pool1	No
MN250318	2019	VNM	pig	O/VIT/19-005/2019		O	CATHAY		Pool1	No
MN250317	2018	VNM	pig	O/VIT/18CD-1610.2/2018		O	CATHAY		Pool1	No
MN250316	2018	VNM	pig	O/VIT/18-5490/2018		O	CATHAY		Pool1	No
MN250315	2018	VNM	pig	O/VIT/18-3766/2018		O	CATHAY		Pool1	No
MN250314	2017	VNM	pig	O/VIT/17-19073/2017		O	CATHAY		Pool1	No
MN275121	2016	CMR	cow	SAT1/CAR/2186/2016		SAT1	X		Pool5	No
MN275120	2016	CMR	cow	SAT1/CAR/2101/2016		SAT1	X		Pool5	No
MN275119	2016	CMR	cow	SAT1/CAR/171/2016		SAT1	X		Pool5	No
MN275118	2016	CMR	cow	SAT1/CAR/154/2016		SAT1	X		Pool5	No
MN116688	2016	KEN	cow		KEN/K74/2016	A	AFRICA		Pool4	No
MN103523	2014	NER	cow	SAT2/NIG/1/14		SAT2	VII		Pool5	No
MN116694	2016	KEN	cow	O/KEN/K19/2016		O	EAST-AFRICA-2-EA-2		Pool4	No
MN116693	2014	KEN	cow	O/KEN/K60/2014		O	EAST-AFRICA-2-EA-2		Pool4	No
MN116692	2014	KEN	cow	SAT2/KEN/K137/2014		SAT2	IV		Pool4	No
MN116691	2016	KEN	cow	SAT1/KEN/K75/2016		SAT1	I-NORTHWEST-ZIMBABWE-NWZ		Pool4	No
MN116690	2014	KEN	cow	SAT1/KEN/K29/2014		SAT1	I-NORTHWEST-ZIMBABWE-NWZ		Pool4	No
MN116689	2014	KEN	cow	SAT1/KEN/K14/2014		SAT1	I-NORTHWEST-ZIMBABWE-NWZ		Pool4	No
MN095371	2014	IND	cattle	O/IND/C12230/2014		O	MIDDLE-EAST-SOUTH-ASIA-ME-SA	Ind-2001d	Pool2	No
MN095370	2014	IND	cattle	O/IND/C6684/2014		O	MIDDLE-EAST-SOUTH-ASIA-ME-SA	Ind-2001d	Pool2	No
MN095369	2014	IND	cattle	O/IND/C6673/2014		O	MIDDLE-EAST-SOUTH-ASIA-ME-SA	Ind-2001d	Pool2	No
MN095368	2014	IND	cattle	O/IND/C5660/2014		O	MIDDLE-EAST-SOUTH-ASIA-ME-SA	Ind-2001d	Pool2	No
MN095367	2014	IND	cattle	O/IND/C5630/2014		O	MIDDLE-EAST-SOUTH-ASIA-ME-SA	Ind-2001d	Pool2	No
MN095366	2014	IND	cattle	O/IND/C421/2014		O	MIDDLE-EAST-SOUTH-ASIA-ME-SA	Ind-2001d	Pool2	No
MN095365	2014	IND	cattle	O/IND/32(73)/2014		O	MIDDLE-EAST-SOUTH-ASIA-ME-SA	Ind-2001d	Pool2	No
MN095364	2014	IND	cattle	O/IND/32(69)/2014		O	MIDDLE-EAST-SOUTH-ASIA-ME-SA	Ind-2001d	Pool2	No
MN095363	2013	IND	cattle	O/IND/MUK567/2013		O	MIDDLE-EAST-SOUTH-ASIA-ME-SA	Ind-2001d	Pool2	No
MN095362	2013	IND	cattle	O/IND/MUK564/2013		O	MIDDLE-EAST-SOUTH-ASIA-ME-SA	Ind-2001d	Pool2	No
MN095361	2013	IND	cattle	O/IND/MUK561/2013		O	MIDDLE-EAST-SOUTH-ASIA-ME-SA	Ind-2001d	Pool2	No
MN095360	2013	IND	cattle	O/IND/MUK456/2013		O	MIDDLE-EAST-SOUTH-ASIA-ME-SA	Ind-2001d	Pool2	No
MN095359	2013	IND	cattle	O/IND/MUK359/2013		O	MIDDLE-EAST-SOUTH-ASIA-ME-SA	Ind-2001d	Pool2	No
MN095358	2013	IND	cattle	O/IND/MUK307/2013		O	MIDDLE-EAST-SOUTH-ASIA-ME-SA	Ind-2001d	Pool2	No
MN095357	2013	IND	cattle	O/IND/349(740)/2013		O	MIDDLE-EAST-SOUTH-ASIA-ME-SA	Ind-2001d	Pool2	No
MN095356	2013	IND	cattle	O/IND/349(735)/2013		O	MIDDLE-EAST-SOUTH-ASIA-ME-SA	Ind-2001d	Pool2	No
MN095355	2013	IND	cattle	O/IND/424(891)/2013		O	MIDDLE-EAST-SOUTH-ASIA-ME-SA	Ind-2001d	Pool2	No
MN095354	2013	IND	cattle	O/IND/394(826)/2013		O	MIDDLE-EAST-SOUTH-ASIA-ME-SA	Ind-2001d	Pool2	No
NC_039210	1965	GBR		o6pirbright iso58	O6	O	EUROPE-SOUTH-AMERICA-EURO-SA			No
LC456873	2018	GHA	cow		O/GHA/Asu/12/2018	O	EAST-AFRICA-3-EA-3		Pool5	No
LC456871	2018	GHA	cow		O/GHA/Asu/10/2018	O	EAST-AFRICA-3-EA-3		Pool5	No
LC456870	2018	GHA	cow		O/GHA/Asu/9/2018	O	EAST-AFRICA-3-EA-3		Pool5	No
MK071699	2013	BGD	cattle	BAN/BO/Na-161/2013		O	MIDDLE-EAST-SOUTH-ASIA-ME-SA		Pool2	No
LC438823	2016	MMR	cow		O/MYA/Yan/5/2016	O	MIDDLE-EAST-SOUTH-ASIA-ME-SA		Pool1	No
LC438822	2016	MMR	cow		O/MYA/Yan/3/2016	O	MIDDLE-EAST-SOUTH-ASIA-ME-SA		Pool1	No
MH845413	2014	VNM	pig		O/VN1/2014	O	SOUTHEAST-ASIA-SEA		Pool1	No
MF947143	2013	VNM	cattle	O/VIT/106131/2013		O	MIDDLE-EAST-SOUTH-ASIA-ME-SA		Pool1	No
MF947137	2012	VNM	buffalo	O/VIT/49/2012_pro		O	MIDDLE-EAST-SOUTH-ASIA-ME-SA		Pool1	No
MF947132	2015	VNM	buffalo	O/VIT/16456/2015		O	MIDDLE-EAST-SOUTH-ASIA-ME-SA		Pool1	No
MF947131	2013	VNM	pig	O/VIT/11965/2013		O	MIDDLE-EAST-SOUTH-ASIA-ME-SA		Pool1	No
MF947129	2014	VNM	pig	O/VIT/10894/2014		O	MIDDLE-EAST-SOUTH-ASIA-ME-SA		Pool1	No
MF947128	2010	VNM	cattle	O/VIT/7223/2010		O	MIDDLE-EAST-SOUTH-ASIA-ME-SA		Pool1	No
MF947127	2012	VNM	buffalo	O/VIT/2012/Buff(V-BU1)/Phar(A)		O	MIDDLE-EAST-SOUTH-ASIA-ME-SA		Pool1	No
MF947126	2011	VNM	pig	O/VIT/1677/2011		O	MIDDLE-EAST-SOUTH-ASIA-ME-SA		Pool1	No
MF947124	2012	VNM	cattle	O/VIT/30/2012		O	MIDDLE-EAST-SOUTH-ASIA-ME-SA		Pool1	No
MF947123	2011	VNM	buffalo	O/VIT/20/2011		O	MIDDLE-EAST-SOUTH-ASIA-ME-SA		Pool1	No
MH891503	2017	VNM	cow		O/VIT/8338/2017	O	MIDDLE-EAST-SOUTH-ASIA-ME-SA		Pool1	No
MH784405	2017	PAK	cattle	PAK/14/2017		O	MIDDLE-EAST-SOUTH-ASIA-ME-SA	PanAsia-2	Pool3	No
MH784404	2017	PAK	water-buffalo	PAK/4/2017		O	MIDDLE-EAST-SOUTH-ASIA-ME-SA	PanAsia-2	Pool3	No
MH784403	2016	PAK	cattle	PAK/10/2016		O	MIDDLE-EAST-SOUTH-ASIA-ME-SA	PanAsia-2	Pool3	No
MG983741	2016	VNM	cattle	VIT/20/2016		O	MIDDLE-EAST-SOUTH-ASIA-ME-SA		Pool1	No
MG983740	2015	VNM	cattle	VIT/8/2015		O	MIDDLE-EAST-SOUTH-ASIA-ME-SA	Ind-2001d	Pool1	No
MG983739	2016	ARE	cattle	UAE/3/2016		O	MIDDLE-EAST-SOUTH-ASIA-ME-SA		Pool3	No
MG983738	2016	ARE	cattle	UAE/1/2016		O	MIDDLE-EAST-SOUTH-ASIA-ME-SA		Pool3	No
MG983737	2014	ARE	gazelle	UAE/2/2014		O	MIDDLE-EAST-SOUTH-ASIA-ME-SA	Ind-2001d	Pool3	No
MG983736	2014	ARE	gazelle	UAE/1/2014		O	MIDDLE-EAST-SOUTH-ASIA-ME-SA	Ind-2001d	Pool3	No
MG983735	2014	TUN		TUN/1/2014		O	MIDDLE-EAST-SOUTH-ASIA-ME-SA	Ind-2001d		No
MG983734	2014	LKA	water-buffalo	SRL/30/2014		O	MIDDLE-EAST-SOUTH-ASIA-ME-SA	Ind-2001d	Pool2	No
MG983733	2014	LKA	cattle	SRL/28/2014		O	MIDDLE-EAST-SOUTH-ASIA-ME-SA	Ind-2001d	Pool2	No
MG983732	2014	LKA	cattle	SRL/1/2014		O	MIDDLE-EAST-SOUTH-ASIA-ME-SA	Ind-2001d	Pool2	No
MG983731	2013	LKA	cattle	SRL/1/2013		O	MIDDLE-EAST-SOUTH-ASIA-ME-SA	Ind-2001d	Pool2	No
MG983730	2017	KOR	cattle	SKR/1/2017		O	MIDDLE-EAST-SOUTH-ASIA-ME-SA		Pool1	No
MG983729	2016	SAU	cattle	SAU/2/2016		O	MIDDLE-EAST-SOUTH-ASIA-ME-SA		Pool3	No
MG983728	2016	SAU	cattle	SAU/1/2016		O	MIDDLE-EAST-SOUTH-ASIA-ME-SA		Pool3	No
MG983727	2015	SAU	cattle	SAU/20/2015		O	MIDDLE-EAST-SOUTH-ASIA-ME-SA		Pool3	No
MG983726	2014	SAU	cattle	SAU/4/2014		O	MIDDLE-EAST-SOUTH-ASIA-ME-SA	Ind-2001d	Pool3	No
MG983725	2014	SAU	cattle	SAU/1/2014		O	MIDDLE-EAST-SOUTH-ASIA-ME-SA	Ind-2001d	Pool3	No
MG983724	2013	SAU	cattle	SAU/7/2013		O	MIDDLE-EAST-SOUTH-ASIA-ME-SA	Ind-2001d	Pool3	No
MG983723	2013	SAU	cattle	SAU/6/2013		O	MIDDLE-EAST-SOUTH-ASIA-ME-SA	Ind-2001d	Pool3	No
MG983722	2013	SAU	cattle	SAU/4/2013		O	MIDDLE-EAST-SOUTH-ASIA-ME-SA	Ind-2001d	Pool3	No
MG983721	2013	SAU	cattle	SAU/1/2013		O	MIDDLE-EAST-SOUTH-ASIA-ME-SA	Ind-2001d	Pool3	No
MG983720	2016	RUS	cattle	Zabaikalskiy/1/RUS/2016		O	MIDDLE-EAST-SOUTH-ASIA-ME-SA		Pool1/Pool3	No
MG983719	2015	NPL	cattle	NEP/21/2015		O	MIDDLE-EAST-SOUTH-ASIA-ME-SA		Pool2	No
MG983718	2015	NPL	cattle	NEP/10/2015		O	MIDDLE-EAST-SOUTH-ASIA-ME-SA		Pool2	No
MG983717	2015	NPL	cattle	NEP/3/2015		O	MIDDLE-EAST-SOUTH-ASIA-ME-SA	Ind-2001d	Pool2	No
MG983716	2014	NPL	cattle	NEP/6/2014		O	MIDDLE-EAST-SOUTH-ASIA-ME-SA	Ind-2001d	Pool2	No
MG983715	2014	NPL	cattle	NEP/1/2014		O	MIDDLE-EAST-SOUTH-ASIA-ME-SA	Ind-2001d	Pool2	No
MG983714	2013	NPL	pig	NEP/18/2013		O	MIDDLE-EAST-SOUTH-ASIA-ME-SA	Ind-2001d	Pool2	No
MG983713	2013	NPL	cattle	NEP/17/2013		O	MIDDLE-EAST-SOUTH-ASIA-ME-SA	Ind-2001d	Pool2	No
MG983712	2013	NPL	cattle	NEP/16/2013		O	MIDDLE-EAST-SOUTH-ASIA-ME-SA	Ind-2001d	Pool2	No
MG983711	2013	NPL	cattle	NEP/6/2013		O	MIDDLE-EAST-SOUTH-ASIA-ME-SA	Ind-2001d	Pool2	No
MG983710	2012	NPL	water-buffalo	NEP/21/2012		O	MIDDLE-EAST-SOUTH-ASIA-ME-SA		Pool2	No
MG983709	2012	NPL	cattle	NEP/13/2012		O	MIDDLE-EAST-SOUTH-ASIA-ME-SA	Ind-2001d	Pool2	No
MG983708	2012	NPL	cattle	NEP/10/2012		O	MIDDLE-EAST-SOUTH-ASIA-ME-SA	Ind-2001d	Pool2	No
MG983707	2012	NPL	water-buffalo	NEP/6/2012		O	MIDDLE-EAST-SOUTH-ASIA-ME-SA		Pool2	No
MG983706	2010	NPL	cattle	NEP/9/2010		O	MIDDLE-EAST-SOUTH-ASIA-ME-SA	Ind-2001d	Pool2	No
MG983705	2010	NPL	cattle	NEP/7/2010		O	MIDDLE-EAST-SOUTH-ASIA-ME-SA	Ind-2001d	Pool2	No
MG983704	2008	NPL	cattle	NEP/5/2008		O	MIDDLE-EAST-SOUTH-ASIA-ME-SA		Pool2	No
MG983703	2016	MMR	cattle	MYA/3/2016		O	MIDDLE-EAST-SOUTH-ASIA-ME-SA		Pool1	No
MG983702	2016	MUS	cattle	MUR/23/2016		O	MIDDLE-EAST-SOUTH-ASIA-ME-SA			No
MG983701	2016	MUS	cattle	MUR/21/2016		O	MIDDLE-EAST-SOUTH-ASIA-ME-SA			No
MG983700	2016	MUS	cattle	MUR/19/2016		O	MIDDLE-EAST-SOUTH-ASIA-ME-SA			No
MG983699	2016	MUS	cattle	MUR/9/2016		O	MIDDLE-EAST-SOUTH-ASIA-ME-SA			No
MG983698	2016	MUS	cattle	MUR/5/2016		O	MIDDLE-EAST-SOUTH-ASIA-ME-SA			No
MG983697	2013	LBY	cattle	LIB/22/2013		O	MIDDLE-EAST-SOUTH-ASIA-ME-SA	Ind-2001d	Pool3/Pool4	No
MG983696	2013	LBY	cattle	LIB/17/2013		O	MIDDLE-EAST-SOUTH-ASIA-ME-SA	Ind-2001d	Pool3/Pool4	No
MG983695	2013	LBY	cattle	LIB/7/2013		O	MIDDLE-EAST-SOUTH-ASIA-ME-SA	Ind-2001d	Pool3/Pool4	No
MG983694	2013	LBY	cattle	LIB/1/2013		O	MIDDLE-EAST-SOUTH-ASIA-ME-SA	Ind-2001d	Pool3/Pool4	No
MG983693	2015	LAO		LAO/2/2015		O	MIDDLE-EAST-SOUTH-ASIA-ME-SA	Ind-2001d	Pool1	No
MG983692	2009	IRN	cattle	IRN/72/2009		O	MIDDLE-EAST-SOUTH-ASIA-ME-SA	Ind-2001d	Pool3	No
MG983691	2016	BTN	cattle	BHU/9/2016		O	MIDDLE-EAST-SOUTH-ASIA-ME-SA		Pool2	No
MG983690	2016	BTN	cattle	BHU/3/2016		O	MIDDLE-EAST-SOUTH-ASIA-ME-SA	Ind-2001d	Pool2	No
MG983689	2012	BTN	cattle	BHU/12/2012		O	MIDDLE-EAST-SOUTH-ASIA-ME-SA		Pool2	No
MG983688	2009	BTN	cattle	BHU/40/2009		O	MIDDLE-EAST-SOUTH-ASIA-ME-SA	Ind-2001d	Pool2	No
MG983687	2009	BTN	cattle	BHU/2/2009		O	MIDDLE-EAST-SOUTH-ASIA-ME-SA	Ind-2001d	Pool2	No
MG983686	2015	BHR	cattle	BAR/15/2015		O	MIDDLE-EAST-SOUTH-ASIA-ME-SA	Ind-2001d	Pool3	No
MG983685	2015	BHR	cattle	BAR/2/2015		O	MIDDLE-EAST-SOUTH-ASIA-ME-SA	Ind-2001d	Pool3	No
MG983684	2009	BGD	cattle	BAN/1/2009		O	MIDDLE-EAST-SOUTH-ASIA-ME-SA	Ind-2001d	Pool2	No
MG983683	2014	DZA		ALG/1/2014		O	MIDDLE-EAST-SOUTH-ASIA-ME-SA	Ind-2001d		No
MG923580	2017	DZA	cattle	A/ALG/3/2017		A	AFRICA			No
MG923579	2017	DZA	cattle	A/ALG/2/2017		A	AFRICA			No
MF372126	1994	IND	gayal	IND281/1994		Asia1	ASIA		Pool2	No
MF372125	2016	IND	gayal	IND4/2016		Asia1	ASIA		Pool2	No
MF461724	2017	CHN	cattle	O/XJ/CHA/2017		O	MIDDLE-EAST-SOUTH-ASIA-ME-SA		Pool1	No
KY234502	2015	CHN	pig		O/GD/CHA/2015	O	MIDDLE-EAST-SOUTH-ASIA-ME-SA		Pool1	No
KY234501	2011	CHN	cow		O/CHA/7/2011	O	MIDDLE-EAST-SOUTH-ASIA-ME-SA		Pool1	No
MH053352	1990	ZWE	african-buffalo	ZIM/P27/90 (DSA-31)		SAT3	III-NORTHWEST-ZIMBABWE-NWZ		Pool6	No
MH053351	1984	ZWE	cattle	ZIM/2/84		SAT3	II-WESTERN-ZIMBABWE-WZ		Pool6	No
MH053350	1983	ZWE	african-buffalo	ZIM/P6/83 (WN-19)		SAT3	I-SOUTHEAST-ZIMBABWE-SEZ		Pool6	No
MH053348	1977	ZWE	cattle	RHO/11/77		SAT3	I-SOUTHEAST-ZIMBABWE-SEZ		Pool6	No
MH053347	1976	ZWE	cattle	RHO/23/76		SAT3	I-SOUTHEAST-ZIMBABWE-SEZ		Pool6	No
MH053346	1976	ZWE	cattle	RHO/16/76		SAT3	I-SOUTHEAST-ZIMBABWE-SEZ		Pool6	No
MH053344	1974	ZWE	cattle	RHO/7/74		SAT3	I-SOUTHEAST-ZIMBABWE-SEZ		Pool6	No
MH053343	1934	ZWE	cattle	RV/7/34		SAT3	III-NORTHWEST-ZIMBABWE-NWZ		Pool6	No
MH053338	1966	BWA	cattle	BOT/109/66		SAT3	II-WESTERN-ZIMBABWE-WZ		Pool6	No
MH053335	1965	ZWE	cattle	SRHO/1/65		SAT2	I		Pool6	No
MH053334	1964	ZMB	cattle	NR/1/64		SAT2	III		Pool6	No
MH053333	1989	ETH	cattle	ETH/1/90		SAT2	IV		Pool4	No
MH053332	1974	BWA	african-buffalo	BOT-BUFF/170/74		SAT2	II		Pool6	No
MH053331	1972	BWA	african-buffalo	BOT-BUFF/107/72		SAT2	II		Pool6	No
MH053328	1968	BWA	african-buffalo	BOT-BUFF/2/68		SAT2	III		Pool6	No
MH053326	1970	UGA	african-buffalo	UGA-BUFF/10/70		SAT1	IV-EAST-AFRICA1-EA-1		Pool4	No
MH053325	1978	UGA	cattle	UGA/6/78		SAT1	VII-EAST-AFRICA-2-EA-2		Pool4	No
MH053324	1971	UGA	cattle	UGA/47/71		SAT1	VII-EAST-AFRICA-2-EA-2		Pool4	No
MH053323	1972	TCD	cattle	TCH/1/72		SAT1	VI		Pool4/Pool5	No
MH053322	1989	NAM	african-buffalo	SWA/2/89		SAT1	III-WESTERN-ZIMBABWE-WZ		Pool6	No
MH053321	1981	MOZ	cattle	MOZ/5/81		SAT1	ASIA		Pool6	No
MH053320	1983	KEN	cattle	K303/83		SAT1	I-NORTHWEST-ZIMBABWE-NWZ		Pool4	No
MH053318	2002	UGA		UGA/3/2002		O	EAST-AFRICA-2-EA-2		Pool4	No
MH053317	1998	UGA		UGA/17/98		O	EAST-AFRICA-4-EA-4		Pool4	No
MH053316	1996	UGA	cattle	UGA/5/96		O	EAST-AFRICA-1-EA-1		Pool4	No
MH053315	1976	SDN		SUD/1/76		O	WEST-AFRICA-WA		Pool4	No
MH053314	2007	ETH	cattle	ETH/1/2007		O	EAST-AFRICA-3-EA-3		Pool4	No
MH053313	2006	ETH	cattle	ETH/2/2006		O	EAST-AFRICA-3-EA-3		Pool4	No
MH053312	2005	ETH	cattle	ETH/58/2005		O	EAST-AFRICA-4-EA-4		Pool4	No
MH053311	2004	ETH	cattle	ETH/3/2004		O	EAST-AFRICA-3-EA-3		Pool4	No
MH053310	1970	UGA	cattle	UGA/18/70		C	AFRICA		Pool4	No
MH053309	1967	KEN	cattle	KEN/32/70 (K267/67)		C	AFRICA		Pool4	No
MH053308	1971	ETH		ETH/1/71		C	AFRICA		Pool4	No
MH053307	1990	ZMB	cattle	Zambia/90		A	AFRICA		Pool6	No
MH053306	1973	TCD	cattle	TCH/2/73		A	AFRICA		Pool4/Pool5	No
MH053305	1972	EGY	cattle	EGY/1/72		A	AFRICA		Pool3/Pool4	No
MG725876	2015	NER	cow	A/NIG/6/15		A	AFRICA		Pool5	No
MG725875	2015	NER	cow	A/NIG/5/15		A	AFRICA		Pool5	No
MG725874	2015	NER	cow	A/NIG/3/15		A	AFRICA		Pool5	No
MG725873	2015	NER	cow	A/NIG/1/15		A	AFRICA		Pool5	No
MG725872	2013	NER	cow	A/NIG/1/13		A	AFRICA		Pool5	No
LC320038	2015	MNG	cow		O/MOG/BU/2-7/2015	O	MIDDLE-EAST-SOUTH-ASIA-ME-SA		Pool1	No
MF782478	2013	BGD	cattle	BAN/TA/Ma-167/2013		Asia1	ASIA		Pool2	No
MF678826	2015	NER	cow	SAT1/NIG/4/15		SAT1	X		Pool5	No
MF678825	2015	NER	cow	SAT1/NIG/3/15		SAT1	X		Pool5	No
MF678824	2015	NER	cow	SAT1/NIG/2/15		SAT1	X		Pool5	No
MF678823	2015	NER	cow	SAT1/NIG/1/15		SAT1	X		Pool5	No
MF143578	2013	VNM	cattle	O/VIT/433/2013_pro		O	MIDDLE-EAST-SOUTH-ASIA-ME-SA		Pool1	persistent
MF143577	2013	VNM	cattle	O/VIT/431/2013_pro		O	MIDDLE-EAST-SOUTH-ASIA-ME-SA		Pool1	persistent
MF143576	2013	VNM	cattle	O/VIT/428/2013_pro		O	MIDDLE-EAST-SOUTH-ASIA-ME-SA		Pool1	persistent
MF143575	2012	VNM	cattle	O/VIT/414/2012_pro		O	MIDDLE-EAST-SOUTH-ASIA-ME-SA		Pool1	persistent
MF143574	2012	VNM	cattle	O/VIT/407/2012_pro		O	MIDDLE-EAST-SOUTH-ASIA-ME-SA		Pool1	persistent
MF143573	2012	VNM	cattle	O/VIT/383/2012_pro		O	MIDDLE-EAST-SOUTH-ASIA-ME-SA		Pool1	persistent
MF143572	2012	VNM	cattle	O/VIT/366/2012_pro		O	MIDDLE-EAST-SOUTH-ASIA-ME-SA		Pool1	persistent
KX534089	2016	KOR	pig		O/SKR/GJ/2016	O	SOUTHEAST-ASIA-SEA		Pool1	No
KY072818	1959	CHN	cattle	YNTBa		O	CATHAY		Pool1	persistent
LC149720	2010	JPN	pig		O/JPN/2010-362/3	O	SOUTHEAST-ASIA-SEA			No
LC149719	2010	JPN	cow		O/JPN/2010-354/3	O	SOUTHEAST-ASIA-SEA			No
LC149718	2010	JPN	cow		O/JPN/2010-351/1S	O	SOUTHEAST-ASIA-SEA			No
LC149717	2010	JPN	cow		O/JPN/2010-324/3	O	SOUTHEAST-ASIA-SEA			No
LC149716	2010	JPN	cow		O/JPN/2010-290/1S	O	SOUTHEAST-ASIA-SEA			No
LC149713	2010	JPN	cow		O/JPN/2010-244/3S	O	SOUTHEAST-ASIA-SEA			No
LC149712	2010	JPN	cow		O/JPN/2010-216/3S	O	SOUTHEAST-ASIA-SEA			No
LC149711	2010	JPN	cow		O/JPN/2010-202/3S	O	SOUTHEAST-ASIA-SEA			No
LC149710	2010	JPN	cow		O/JPN/2010-201/1S	O	SOUTHEAST-ASIA-SEA			No
LC149709	2010	JPN	cow		O/JPN/2010-200/3S	O	SOUTHEAST-ASIA-SEA			No
LC149708	2010	JPN	cow		O/JPN/2010-199/3S	O	SOUTHEAST-ASIA-SEA			No
LC149707	2010	JPN	cow		O/JPN/2010-198/2S	O	SOUTHEAST-ASIA-SEA			No
LC149706	2010	JPN	cow		O/JPN/2010-196/3S	O	SOUTHEAST-ASIA-SEA			No
LC149705	2010	JPN	cow		O/JPN/2010-195/3S	O	SOUTHEAST-ASIA-SEA			No
LC149704	2010	JPN	cow		O/JPN/2010-194/3S	O	SOUTHEAST-ASIA-SEA			No
LC149702	2010	JPN	pig		O/JPN/2010-180/3S	O	SOUTHEAST-ASIA-SEA			No
LC149700	2010	JPN	cow		O/JPN/2010-173/3S	O	SOUTHEAST-ASIA-SEA			No
LC149699	2010	JPN	cow		O/JPN/2010-172/1S	O	SOUTHEAST-ASIA-SEA			No
LC149698	2010	JPN	cow		O/JPN/2010-171/2S	O	SOUTHEAST-ASIA-SEA			No
LC149697	2010	JPN	pig		O/JPN/2010-169/1S	O	SOUTHEAST-ASIA-SEA			No
LC149696	2010	JPN	cow		O/JPN/2010-168/3S	O	SOUTHEAST-ASIA-SEA			No
LC149695	2010	JPN	cow		O/JPN/2010-165/2S	O	SOUTHEAST-ASIA-SEA			No
LC149694	2010	JPN	cow		O/JPN/2010-163/3S	O	SOUTHEAST-ASIA-SEA			No
LC149693	2010	JPN	cow		O/JPN/2010-159/3S	O	SOUTHEAST-ASIA-SEA			No
LC149692	2010	JPN	pig		O/JPN/2010-157/3S	O	SOUTHEAST-ASIA-SEA			No
LC149690	2010	JPN	pig		O/JPN/2010-151/1S	O	SOUTHEAST-ASIA-SEA			No
LC149689	2010	JPN	cow		O/JPN/2010-148/3S	O	SOUTHEAST-ASIA-SEA			No
LC149688	2010	JPN	pig		O/JPN/2010-146/3S	O	SOUTHEAST-ASIA-SEA			No
LC149687	2010	JPN	cow		O/JPN/2010-145/5S	O	SOUTHEAST-ASIA-SEA			No
LC149686	2010	JPN	cow		O/JPN/2010-144/2S	O	SOUTHEAST-ASIA-SEA			No
LC149685	2010	JPN	cow		O/JPN/2010-142/1S	O	SOUTHEAST-ASIA-SEA			No
LC149684	2010	JPN	pig		O/JPN/2010-141/3S	O	SOUTHEAST-ASIA-SEA			No
LC149683	2010	JPN	cow		O/JPN/2010-140/1S	O	SOUTHEAST-ASIA-SEA			No
LC149682	2010	JPN	cow		O/JPN/2010-138/3S	O	SOUTHEAST-ASIA-SEA			No
LC149681	2010	JPN	cow		O/JPN/2010-137/3S	O	SOUTHEAST-ASIA-SEA			No
LC149680	2010	JPN	cow		O/JPN/2010-135/1S	O	SOUTHEAST-ASIA-SEA			No
LC149679	2010	JPN	pig		O/JPN/2010-134/2S	O	SOUTHEAST-ASIA-SEA			No
LC149677	2010	JPN	cow		O/JPN/2010-129/2S	O	SOUTHEAST-ASIA-SEA			No
LC149676	2010	JPN	pig		O/JPN/2010-128/3S	O	SOUTHEAST-ASIA-SEA			No
LC149675	2010	JPN	cow		O/JPN/2010-127/1S	O	SOUTHEAST-ASIA-SEA			No
LC149674	2010	JPN	cow		O/JPN/2010-126/3S	O	SOUTHEAST-ASIA-SEA			No
LC149673	2010	JPN	cow		O/JPN/2010-125/1S	O	SOUTHEAST-ASIA-SEA			No
LC149672	2010	JPN	cow		O/JPN/2010-124/5S	O	SOUTHEAST-ASIA-SEA			No
LC149671	2010	JPN	cow		O/JPN/2010-123/3S	O	SOUTHEAST-ASIA-SEA			No
LC149670	2010	JPN	cow		O/JPN/2010-122/4S	O	SOUTHEAST-ASIA-SEA			No
LC149669	2010	JPN	cow		O/JPN/2010-121/3S	O	SOUTHEAST-ASIA-SEA			No
LC149668	2010	JPN	cow		O/JPN/2010-118/1S	O	SOUTHEAST-ASIA-SEA			No
LC149667	2010	JPN	cow		O/JPN/2010-115/2S	O	SOUTHEAST-ASIA-SEA			No
LC149666	2010	JPN	cow		O/JPN/2010-113/2S	O	SOUTHEAST-ASIA-SEA			No
LC149665	2010	JPN	cow		O/JPN/2010-111/2S	O	SOUTHEAST-ASIA-SEA			No
LC149664	2010	JPN	cow		O/JPN/2010-110/5S	O	SOUTHEAST-ASIA-SEA			No
LC149663	2010	JPN	cow		O/JPN/2010-108/5S	O	SOUTHEAST-ASIA-SEA			No
LC149661	2010	JPN	cow		O/JPN/2010-106/4S	O	SOUTHEAST-ASIA-SEA			No
LC149660	2010	JPN	cow		O/JPN/2010-105/2S	O	SOUTHEAST-ASIA-SEA			No
LC149659	2010	JPN	cow		O/JPN/2010-104/2S	O	SOUTHEAST-ASIA-SEA			No
LC149658	2010	JPN	pig		O/JPN/2010-103/1S	O	SOUTHEAST-ASIA-SEA			No
LC149657	2010	JPN	pig		O/JPN/2010-102/2S	O	SOUTHEAST-ASIA-SEA			No
LC149656	2010	JPN	cow		O/JPN/2010-100/5S	O	SOUTHEAST-ASIA-SEA			No
LC149655	2010	JPN	cow		O/JPN/2010-98/1S	O	SOUTHEAST-ASIA-SEA			No
LC149654	2010	JPN	cow		O/JPN/2010-94/5S	O	SOUTHEAST-ASIA-SEA			No
LC149653	2010	JPN	pig		O/JPN/2010-93/2S	O	SOUTHEAST-ASIA-SEA			No
LC149652	2010	JPN	pig		O/JPN/2010-92/3S	O	SOUTHEAST-ASIA-SEA			No
LC149651	2010	JPN	cow		O/JPN/2010-90/5S	O	SOUTHEAST-ASIA-SEA			No
LC149650	2010	JPN	cow		O/JPN/2010-88/5S	O	SOUTHEAST-ASIA-SEA			No
LC149649	2010	JPN	pig		O/JPN/2010-87/1S	O	SOUTHEAST-ASIA-SEA			No
LC149648	2010	JPN	cow		O/JPN/2010-86/1S	O	SOUTHEAST-ASIA-SEA			No
LC149647	2010	JPN	cow		O/JPN/2010-85/1S	O	SOUTHEAST-ASIA-SEA			No
LC149646	2010	JPN	pig		O/JPN/2010-84/1S	O	SOUTHEAST-ASIA-SEA			No
LC149645	2010	JPN	cow		O/JPN/2010-83/2S	O	SOUTHEAST-ASIA-SEA			No
LC149644	2010	JPN	cow		O/JPN/2010-82/1S	O	SOUTHEAST-ASIA-SEA			No
LC149643	2010	JPN	pig		O/JPN/2010-72/3S	O	SOUTHEAST-ASIA-SEA			No
LC149642	2010	JPN	cow		O/JPN/2010-68/3S	O	SOUTHEAST-ASIA-SEA			No
LC149641	2010	JPN	pig		O/JPN/2010-65/3S	O	SOUTHEAST-ASIA-SEA			No
LC149640	2010	JPN	cow		O/JPN/2010-61/1S	O	SOUTHEAST-ASIA-SEA			No
LC149639	2010	JPN	pig		O/JPN/2010-55/1S	O	SOUTHEAST-ASIA-SEA			No
LC149638	2010	JPN	cow		O/JPN/2010-50/1S	O	SOUTHEAST-ASIA-SEA			No
LC149637	2010	JPN	pig		O/JPN/2010-47/3S	O	SOUTHEAST-ASIA-SEA			No
LC149636	2010	JPN	cow		O/JPN/2010-46/3S	O	SOUTHEAST-ASIA-SEA			No
LC149634	2010	JPN	pig		O/JPN/2010-29/4S	O	SOUTHEAST-ASIA-SEA			No
LC149633	2010	JPN	pig		O/JPN/2010-28/2S	O	SOUTHEAST-ASIA-SEA			No
LC149632	2010	JPN	pig		O/JPN/2010-27/3S	O	SOUTHEAST-ASIA-SEA			No
LC149631	2010	JPN	cow		O/JPN/2010-23/2S	O	SOUTHEAST-ASIA-SEA			No
LC149629	2010	JPN	cow		O/JPN/2010-21/3S	O	SOUTHEAST-ASIA-SEA			No
LC149628	2010	JPN	pig		O/JPN/2010-18/3S	O	SOUTHEAST-ASIA-SEA			No
LC149627	2010	JPN	pig		O/JPN/2010-17/593F	O	SOUTHEAST-ASIA-SEA			No
LC149626	2010	JPN	cow		O/JPN/2010-15/1S	O	SOUTHEAST-ASIA-SEA			No
LC149625	2010	JPN	cow		O/JPN/2010-11/4S	O	SOUTHEAST-ASIA-SEA			No
LC149624	2010	JPN	pig		O/JPN/2010-10/396V	O	SOUTHEAST-ASIA-SEA			No
LC149623	2010	JPN	cow		O/JPN/2010-9/1S	O	SOUTHEAST-ASIA-SEA			No
LC149622	2010	JPN	cow		O/JPN/2010-8/1S	O	SOUTHEAST-ASIA-SEA			No
LC149621	2010	JPN	wild-water-buffalo		O/JPN/2010-6/1S	O	SOUTHEAST-ASIA-SEA			No
LC149620	2010	JPN	cow		O/JPN/2010-5/6S	O	SOUTHEAST-ASIA-SEA			No
LC149619	2010	JPN	cow		O/JPN/2010-3/2S	O	SOUTHEAST-ASIA-SEA			No
LC149618	2010	JPN	cow		O/JPN/2010-2/5S	O	SOUTHEAST-ASIA-SEA			No
LC149617	2010	JPN	cow		O/JPN/2010-1/14C	O	SOUTHEAST-ASIA-SEA			No
KY446903	2005	PAK	water-buffalo	FBD/QOL-UVAS-Pak/2005		O	MIDDLE-EAST-SOUTH-ASIA-ME-SA		Pool3	No
KY657269	2015	VNM	pig		O/VIT/16451DLBPP04/2015	O	MIDDLE-EAST-SOUTH-ASIA-ME-SA	Ind-2001d	Pool1	No
KY086466	2016	KOR	pig		O/GC/SKR/2016	O	SOUTHEAST-ASIA-SEA		Pool1	No
KY086465	2016	KOR	pig		O/GJ/SKR/2016	O	SOUTHEAST-ASIA-SEA		Pool1	No
KU204894	2013	CHN	pig	GD/CHA/JH12/2013		O	CATHAY		Pool1	persistent
KU204893	2013	CHN	pig	HN/CHA/HK212/2013		O	CATHAY		Pool1	persistent
KX712091	2015	BGD	pig	BAN/GO/Ka-236(Pig)/2015		O	MIDDLE-EAST-SOUTH-ASIA-ME-SA		Pool2	No
JN099699	2009	IRQ	cattle	4255	A/IRQ/09	A	ASIA	Iran-05	Pool3	No
JN099698	2009	IRQ	cattle	4254	A/IRQ/09	A	ASIA	Iran-05	Pool3	No
JN099697	2009	IRQ	cattle	4252	A/IRQ/09	A	ASIA	Iran-05	Pool3	No
JN099694	2009	IRQ	cattle	4240	A/IRQ/09	A	ASIA	Iran-05	Pool3	No
JN099688	2009	IRQ	cattle	4235	A/IRQ/09	A	ASIA	Iran-05	Pool3	No
KX162590	2014	KOR	pig		O/SKR/JC/2014	O	SOUTHEAST-ASIA-SEA		Pool1	No
KU726614	1994	GRC	sheep	GRE/23/94		O	MIDDLE-EAST-SOUTH-ASIA-ME-SA			No
KU821592	2009	ZMB	cow	SAT2/ZAM18/2009		SAT2	III		Pool6	No
KU821591	2010	ZMB	cow	O/ZAM14/2010		O	EAST-AFRICA-2-EA-2		Pool6	No
KU821590	2010	NAM	cow	SAT1/NAM01/2010		SAT1	III-WESTERN-ZIMBABWE-WZ		Pool6	No
KU291242	2015	MAR	cow	MOR/1/2015		O	MIDDLE-EAST-SOUTH-ASIA-ME-SA	Ind-2001d		No
KX002205	2001	ARG	cattle	A/ATLauquen01	A/Arg/01	A	EUROPE-SOUTH-AMERICA-EURO-SA		Pool7	No
KX002204	2001	ARG	cattle	A/AGLopez01	A/Arg/01	A	EUROPE-SOUTH-AMERICA-EURO-SA		Pool7	No
KX002203	2001	ARG	cattle	A/AAreco01	A/Arg/01	A	EUROPE-SOUTH-AMERICA-EURO-SA		Pool7	No
KX002202	2001	ARG	cattle	A/973_SL_Pede	A/Arg/01	A	EUROPE-SOUTH-AMERICA-EURO-SA		Pool7	No
KX002201	2001	ARG	cattle	A/915_SEst_Riv	A/Arg/01	A	EUROPE-SOUTH-AMERICA-EURO-SA		Pool7	No
KX002200	2001	ARG	cattle	A/820_Cor_Groca	A/Arg/01	A	EUROPE-SOUTH-AMERICA-EURO-SA		Pool7	No
KX002199	2001	ARG	cattle	A/548_LP_Guatrech	A/Arg/01	A	EUROPE-SOUTH-AMERICA-EURO-SA		Pool7	No
KX002198	2001	ARG	cattle	A/467_SFe_Irio	A/Arg/01	A	EUROPE-SOUTH-AMERICA-EURO-SA		Pool7	No
KX002197	2001	ARG	cattle	A/423_Cor_Union	A/Arg/01	A	EUROPE-SOUTH-AMERICA-EURO-SA		Pool7	No
KX002196	2001	ARG	cattle	A/39111_Cor_Gpaz	A/Arg/01	A	EUROPE-SOUTH-AMERICA-EURO-SA		Pool7	No
KX002194	2000	ARG	cattle	A/38950_For_Pat	A/Arg/01	A	EUROPE-SOUTH-AMERICA-EURO-SA		Pool7	No
KX002193	2001	ARG	cattle	A/258_ER_Diamante	A/Arg/01	A	EUROPE-SOUTH-AMERICA-EURO-SA		Pool7	No
KX002192	2001	ARG	cattle	A/2118_LPam_Lmahu	A/Arg/01	A	EUROPE-SOUTH-AMERICA-EURO-SA		Pool7	No
KX002191	2001	ARG	cattle	A/2107_BsAs_Merced	A/Arg/01	A	EUROPE-SOUTH-AMERICA-EURO-SA		Pool7	No
KX002190	2001	ARG	cattle	A/2084_StEst_OjoAgua	A/Arg/01	A	EUROPE-SOUTH-AMERICA-EURO-SA		Pool7	No
KX002189	2001	ARG	cattle	A/2071_LPam_Chali	A/Arg/01	A	EUROPE-SOUTH-AMERICA-EURO-SA		Pool7	No
KX002188	2001	ARG	cattle	A/2063_Cor_Ccuat	A/Arg/01	A	EUROPE-SOUTH-AMERICA-EURO-SA		Pool7	No
KX002187	2001	ARG	cattle	A/2059_BsAs_Hirig	A/Arg/01	A	EUROPE-SOUTH-AMERICA-EURO-SA		Pool7	No
KX002186	2001	ARG	cattle	A/2027_Cor_Col	A/Arg/01	A	EUROPE-SOUTH-AMERICA-EURO-SA		Pool7	No
KX002185	2001	ARG	cattle	A/2026_Tuc_Tuc	A/Arg/01	A	EUROPE-SOUTH-AMERICA-EURO-SA		Pool7	No
KX002184	2001	ARG	cattle	A/1893_longMCH	A/Arg/01	A	EUROPE-SOUTH-AMERICA-EURO-SA		Pool7	No
KX002183	2001	ARG	cattle	A/1514_LPam_HU	A/Arg/01	A	EUROPE-SOUTH-AMERICA-EURO-SA		Pool7	No
KX002182	2001	ARG	cattle	A/1452_longMCH	A/Arg/01	A	EUROPE-SOUTH-AMERICA-EURO-SA		Pool7	No
KX002181	2001	ARG	cattle	A/1441_BsAs_Lflores	A/Arg/01	A	EUROPE-SOUTH-AMERICA-EURO-SA		Pool7	No
KX002180	2001	ARG	cattle	A/1300_BS_As_Gguido	A/Arg/01	A	EUROPE-SOUTH-AMERICA-EURO-SA		Pool7	No
KX002179	2001	ARG	cattle	A/1293_BsAs_Indio	A/Arg/01	A	EUROPE-SOUTH-AMERICA-EURO-SA		Pool7	No
KX002178	2001	ARG	cattle	A/129_LPam_Capital	A/Arg/01	A	EUROPE-SOUTH-AMERICA-EURO-SA		Pool7	No
KX002177	2001	ARG	cattle	A/1185_ER_Par	A/Arg/01	A	EUROPE-SOUTH-AMERICA-EURO-SA		Pool7	No
KX002176	2001	ARG	cattle	A/1155_BsAs_MCh	A/Arg/01	A	EUROPE-SOUTH-AMERICA-EURO-SA		Pool7	No
KT968663	2013	CHN	yak	A/HY/CHA/2013		A	ASIA	Sea-97	Pool1	No
KU127247	2015	SAU	cattle	SAU/1/2015		A	ASIA		Pool3	No
KU360085	2015	CHN	pig		MDV HN/CHA/06	Asia1	ASIA		Pool1	persistent
HQ268509	2004	VNM		VIT_4/2004		A	ASIA	Sea-97	Pool1	No
LC036265	2010	JPN	cattle		O/JPN/2010 290-1E	O	SOUTHEAST-ASIA-SEA			persistent
KR108950	2009	ZAF	african-buffalo	KNP-10-90		SAT3	I-SOUTHEAST-ZIMBABWE-SEZ		Pool6	persistent
HQ832592	2009	IND	cattle	IND 17/2009		A	ASIA		Pool2	No
HQ832591	2008	IND	cattle	IND 437/2008		A	ASIA		Pool2	No
HQ832590	2007	IND	cattle	IND 245/2007		A	ASIA		Pool2	No
HQ832589	2006	IND	cattle	IND 109/2006		A	ASIA		Pool2	No
HQ832588	2005	IND	cattle	IND 88/2006		A	ASIA		Pool2	No
HQ832586	2006	IND		IND 43/2006		A	ASIA		Pool2	No
HQ832585	2005	IND		IND 26/2006		A	ASIA		Pool2	No
HQ832584	2005	IND	cattle	IND 22/2006		A	ASIA		Pool2	No
HQ832583	2005	IND		IND 447/2005		A	ASIA		Pool2	No
HQ832582	2004	IND	buffalo	IND 249/2004		A	ASIA		Pool2	No
HQ832581	2004	IND	cattle	IND 64/2004		A	ASIA		Pool2	No
HQ832580	2003	IND	cattle	IND 818/2003		A	ASIA		Pool2	No
HQ832579	2003	IND	buffalo	IND 281/2003		A	ASIA		Pool2	No
HQ832578	2003	IND		IND 161/2003		A	ASIA		Pool2	No
HQ832577	1999	IND		IND 110/1999		A	ASIA		Pool2	No
KC412634	2006	CHN	pig	Asia1/HN/2006		Asia1	ASIA		Pool1	persistent
KJ608371	2013	VNM	cattle		A/VN/T11D/2013	A	ASIA	Sea-97	Pool1	No
KP940474	2014	EGY	cattle	FMD/A/El-Fayoum/Egypt/2014		A	AFRICA		Pool3/Pool4	No
KP940473	2014	EGY	cattle	FMD/O/Dakahlia/Egypt/2014		O	MIDDLE-EAST-SOUTH-ASIA-ME-SA		Pool3/Pool4	No
KJ560309	2007	GBR	cattle	O/UKG/1709/2007 (IP7)		O	EUROPE-SOUTH-AMERICA-EURO-SA			lab leak
KJ560308	2007	GBR	cattle	O/UKG/1704/2007 (IP7)		O	EUROPE-SOUTH-AMERICA-EURO-SA			lab leak
KJ560307	2007	GBR	cattle	O/UKG/1701/2007 (IP7)		O	EUROPE-SOUTH-AMERICA-EURO-SA			lab leak
KJ560306	2007	GBR	cattle	O/UKG/1698/2007 (IP7)		O	EUROPE-SOUTH-AMERICA-EURO-SA			lab leak
KJ560305	2007	GBR	cattle	O/UKG/1694/2007 (IP7)		O	EUROPE-SOUTH-AMERICA-EURO-SA			lab leak
KJ560304	2007	GBR	cattle	O/UKG/1693/2007 (IP7)		O	EUROPE-SOUTH-AMERICA-EURO-SA			lab leak
KJ560303	2007	GBR	cattle	O/UKG/1684/2007 (IP7)		O	EUROPE-SOUTH-AMERICA-EURO-SA			lab leak
KJ560302	2007	GBR	cattle	O/UKG/1488/2007 (IP6b)		O	EUROPE-SOUTH-AMERICA-EURO-SA			lab leak
KJ560301	2007	GBR	cattle	O/UKG/1485/2007 (IP6b)		O	EUROPE-SOUTH-AMERICA-EURO-SA			lab leak
KJ560300	2007	GBR	sheep	O/UKG/1426/2007 (IP5)		O	EUROPE-SOUTH-AMERICA-EURO-SA			lab leak
KJ560299	2007	GBR	sheep	O/UKG/1425/2007 (IP5)		O	EUROPE-SOUTH-AMERICA-EURO-SA			lab leak
KJ560298	2007	GBR	sheep	O/UKG/1419/2007 (IP5)		O	EUROPE-SOUTH-AMERICA-EURO-SA			lab leak
KJ560297	2007	GBR	sheep	O/UKG/1418/2007 (IP5)		O	EUROPE-SOUTH-AMERICA-EURO-SA			lab leak
KJ560296	2007	GBR	cattle	O/UKG/805/2007 (IP4b)		O	EUROPE-SOUTH-AMERICA-EURO-SA			lab leak
KJ560295	2007	GBR	cattle	O/UKG/1170/2007 (IP3c)		O	EUROPE-SOUTH-AMERICA-EURO-SA			lab leak
KJ560294	2007	GBR	cattle	O/UKG/650/2007 (IP3b)		O	EUROPE-SOUTH-AMERICA-EURO-SA			lab leak
KJ560293	2007	GBR	cattle	O/UKG/649/2007 (IP3b)		O	EUROPE-SOUTH-AMERICA-EURO-SA			lab leak
KJ560292	2007	GBR	cattle	O/UKG/648/2007 (IP3b)		O	EUROPE-SOUTH-AMERICA-EURO-SA			lab leak
KJ560291	2007	GBR	cattle	O/UKG/647/2007 (IP3b)		O	EUROPE-SOUTH-AMERICA-EURO-SA			lab leak
KJ560290	2007	GBR	cattle	O/UKG/645/2007 (IP3b)		O	EUROPE-SOUTH-AMERICA-EURO-SA			lab leak
KJ560289	2007	GBR	cattle	O/UKG/644/2007 (IP3b)		O	EUROPE-SOUTH-AMERICA-EURO-SA			lab leak
KJ560288	2007	GBR	cattle	O/UKG/642/2007 (IP3b)		O	EUROPE-SOUTH-AMERICA-EURO-SA			lab leak
KJ560287	2007	GBR	cattle	O/UKG/158/2007 (IP2c)		O	EUROPE-SOUTH-AMERICA-EURO-SA			lab leak
KJ560286	2007	GBR	cattle	O/UKG/132/2007 (IP2c)		O	EUROPE-SOUTH-AMERICA-EURO-SA			lab leak
KJ560285	2007	GBR	cattle	O/UKG/97/2007 (IP2b)		O	EUROPE-SOUTH-AMERICA-EURO-SA			lab leak
KJ560284	2007	GBR	cattle	O/UKG/96/2007 (IP2b)		O	EUROPE-SOUTH-AMERICA-EURO-SA			lab leak
KJ560283	2007	GBR	cattle	O/UKG/95/2007 (IP2b)		O	EUROPE-SOUTH-AMERICA-EURO-SA			lab leak
KJ560282	2007	GBR	cattle	O/UKG/94/2007 (IP2b)		O	EUROPE-SOUTH-AMERICA-EURO-SA			lab leak
KJ560281	2007	GBR	cattle	O/UKG/92/2007 (IP2b)		O	EUROPE-SOUTH-AMERICA-EURO-SA			lab leak
KJ560280	2007	GBR	cattle	O/UKG/91/2007 (IP2b)		O	EUROPE-SOUTH-AMERICA-EURO-SA			lab leak
KJ560279	2007	GBR	cattle	O/UKG/32/2007 (IP1b)		O	EUROPE-SOUTH-AMERICA-EURO-SA			lab leak
KJ560278	2007	GBR	cattle	O/UKG/13/2007 (IP1b)		O	EUROPE-SOUTH-AMERICA-EURO-SA			lab leak
KJ560277	2007	GBR	cattle	O/UKG/11/2007 (IP1b)		O	EUROPE-SOUTH-AMERICA-EURO-SA			lab leak
KJ560276	2007	GBR	cattle	O/UKG/9/2007 (IP1b)		O	EUROPE-SOUTH-AMERICA-EURO-SA			lab leak
KJ825809	2013	IND	buffalo	IND250(541)/2013		O	MIDDLE-EAST-SOUTH-ASIA-ME-SA	Ind-2001d	Pool2	No
KJ825808	2013	IND	cattle	IND141(306)/2013		O	MIDDLE-EAST-SOUTH-ASIA-ME-SA	Ind-2001d	Pool2	No
KJ825807	2014	IND	cattle	IND26(54)/2014		O	MIDDLE-EAST-SOUTH-ASIA-ME-SA	Ind-2001d	Pool2	No
KJ825806	2013	IND	cattle	IND811(1552)/2013		O	MIDDLE-EAST-SOUTH-ASIA-ME-SA	Ind-2001d	Pool2	No
KJ825805	2013	IND	cattle	IND341(707)/2013		O	MIDDLE-EAST-SOUTH-ASIA-ME-SA	Ind-2001d	Pool2	No
KJ825804	2013	IND	cattle	IND298(634)/2013		O	MIDDLE-EAST-SOUTH-ASIA-ME-SA	Ind-2001d	Pool2	No
KJ825803	2013	IND	cattle	IND139(302)/2013		O	MIDDLE-EAST-SOUTH-ASIA-ME-SA	Ind-2001d	Pool2	No
KJ825802	2013	IND	cattle	IND142(311)/2013		O	MIDDLE-EAST-SOUTH-ASIA-ME-SA	Ind-2001d	Pool2	No
KJ825801	2013	IND	cattle	IND142(310)/2013		O	MIDDLE-EAST-SOUTH-ASIA-ME-SA	Ind-2001d	Pool2	No
KJ820999	2013	UGA	cattle		UGA/1/13	SAT3	V-East-Africa-EA		Pool4	No
KJ206910	2013	SAU	cattle	SAU/3/2013		O	MIDDLE-EAST-SOUTH-ASIA-ME-SA	Ind-2001d	Pool3	No
KJ206909	2013	LBY	cattle	LIB/2/2013		O	MIDDLE-EAST-SOUTH-ASIA-ME-SA	Ind-2001d	Pool3/Pool4	No
KJ206908	2013	BTN	cattle	BHU/1/2013		O	MIDDLE-EAST-SOUTH-ASIA-ME-SA	Ind-2001d	Pool2	No
HQ268524	2004	BTN		BHU_27/2004		O	MIDDLE-EAST-SOUTH-ASIA-ME-SA	PanAsia-2	Pool2	No
KM268901	1991	ZWE	cattle	ZIM/6/91		SAT3	I-SOUTHEAST-ZIMBABWE-SEZ		Pool6	No
KM268900	2012	TZA	cattle	TAN/5/2012		SAT2	IV		Pool4	No
KM268899	2012	TZA	cattle	TAN/22/2012		SAT1	I-NORTHWEST-ZIMBABWE-NWZ		Pool4	No
KM268898	2013	TUR	cattle	TUR/13/2013		Asia1	ASIA		Pool3	No
KM268897	2004	KEN	cattle	KEN/1/2004		C	AFRICA		Pool4	No
KM268896	2013	TUR	cattle	TUR/11/2013		A	ASIA	Iran-05	Pool3	No
KM268895	2013	TUR	cattle	TUR/12/2013		O	MIDDLE-EAST-SOUTH-ASIA-ME-SA	PanAsia-2	Pool3	No
KM257065	2001	GBR	cattle	UKG/14597/2001		O	MIDDLE-EAST-SOUTH-ASIA-ME-SA	PanAsia		No
KM257064	2001	GBR	cattle	UKG/4998/2001		O	MIDDLE-EAST-SOUTH-ASIA-ME-SA	PanAsia		No
KM257063	2001	GBR	cattle	UKG/1734/2001		O	MIDDLE-EAST-SOUTH-ASIA-ME-SA	PanAsia		No
KM257062	2001	GBR	cattle	UKG/1558/2001		O	MIDDLE-EAST-SOUTH-ASIA-ME-SA	PanAsia		No
KM257061	2001	GBR	cattle	UKG/1450/2001		O	MIDDLE-EAST-SOUTH-ASIA-ME-SA	PanAsia		No
KJ933864	1997	MYS			Malaysia 97	A	ASIA	Sea-97	Pool1	No
JX869188	1968	GBR	sheep	BFS 89/68		O	EUROPE-SOUTH-AMERICA-EURO-SA			No
JX869187	1968	GBR	cattle	BFS 86/68		O	EUROPE-SOUTH-AMERICA-EURO-SA			No
JX869186	1968	GBR	cattle	BFS 69/68		O	EUROPE-SOUTH-AMERICA-EURO-SA			No
JX869185	1968	GBR	cattle	BFS 63/68		O	EUROPE-SOUTH-AMERICA-EURO-SA			No
JX869184	1968	GBR	cattle	BFS 45/68		O	EUROPE-SOUTH-AMERICA-EURO-SA			No
JX869183	1968	GBR	cattle	BFS 41/68		O	EUROPE-SOUTH-AMERICA-EURO-SA			No
JX869182	1968	GBR	cattle	BFS 11/68		O	EUROPE-SOUTH-AMERICA-EURO-SA			No
JX869181	1967	GBR	cattle	BFS 1950		O	EUROPE-SOUTH-AMERICA-EURO-SA			No
JX869180	1967	GBR	cattle	BFS 1889		O	EUROPE-SOUTH-AMERICA-EURO-SA			No
JX869179	1967	GBR	cattle	BFS 1848		O	EUROPE-SOUTH-AMERICA-EURO-SA			No
JX869178	1967	GBR	cattle	BFS 1836		O	EUROPE-SOUTH-AMERICA-EURO-SA			No
JX869177	1967	GBR	cattle	BFS 1810A		O	EUROPE-SOUTH-AMERICA-EURO-SA			No
KJ754939	2013	BGD	cattle	BAN_GA_Sa-197_2013		A	ASIA		Pool2	No
KF985189	2013	BGD	cattle	BAN/NA/Ha-156/2013		O	MIDDLE-EAST-SOUTH-ASIA-ME-SA		Pool2	No
KC588943	2010	KOR	cattle	A/Pocheon/001/KOR/2010		A	ASIA	Sea-97	Pool1	No
KF694746	2002	KOR	pig	O/S16KOR/2002		O	MIDDLE-EAST-SOUTH-ASIA-ME-SA	PanAsia	Pool1	No
KF694745	2002	KOR	pig	O/S15KOR/2002		O	MIDDLE-EAST-SOUTH-ASIA-ME-SA	PanAsia	Pool1	No
KF694744	2002	KOR	cow	O/S14KOR/2002		O	MIDDLE-EAST-SOUTH-ASIA-ME-SA	PanAsia	Pool1	No
KF694743	2002	KOR	pig	O/S13KOR/2002		O	MIDDLE-EAST-SOUTH-ASIA-ME-SA	PanAsia	Pool1	No
KF694742	2002	KOR	pig	O/S12KOR/2002		O	MIDDLE-EAST-SOUTH-ASIA-ME-SA	PanAsia	Pool1	No
KF694741	2002	KOR	pig	O/S11KOR/2002		O	MIDDLE-EAST-SOUTH-ASIA-ME-SA	PanAsia	Pool1	No
KF694740	2002	KOR	pig	O/S10KOR/2002		O	MIDDLE-EAST-SOUTH-ASIA-ME-SA	PanAsia	Pool1	No
KF694739	2002	KOR	pig	O/S09KOR/2002		O	MIDDLE-EAST-SOUTH-ASIA-ME-SA	PanAsia	Pool1	No
KF694738	2002	KOR	pig	O/S08KOR/2002		O	MIDDLE-EAST-SOUTH-ASIA-ME-SA	PanAsia	Pool1	No
KF694737	2002	KOR	pig	O/S07KOR/2002		O	MIDDLE-EAST-SOUTH-ASIA-ME-SA	PanAsia	Pool1	No
KF694736	2002	KOR	pig	O/S06KOR/2002		O	MIDDLE-EAST-SOUTH-ASIA-ME-SA	PanAsia	Pool1	No
KF694735	2002	KOR	pig	O/S05KOR/2002		O	MIDDLE-EAST-SOUTH-ASIA-ME-SA	PanAsia	Pool1	No
KF694734	2002	KOR	pig	O/S04KOR/2002		O	MIDDLE-EAST-SOUTH-ASIA-ME-SA	PanAsia	Pool1	No
KF694733	2002	KOR	pig	O/S03KOR/2002		O	MIDDLE-EAST-SOUTH-ASIA-ME-SA	PanAsia	Pool1	No
KF694732	2002	KOR	pig	O/S02KOR/2002		O	MIDDLE-EAST-SOUTH-ASIA-ME-SA	PanAsia	Pool1	No
KF694731	2002	KOR	pig	O/S01KOR/2002		O	MIDDLE-EAST-SOUTH-ASIA-ME-SA	PanAsia	Pool1	No
KF112889	2010	HKG	pig	HKN15/2010		O	SOUTHEAST-ASIA-SEA		Pool1	No
KF112888	2011	KOR	cattle	DRK/31/2011		O	SOUTHEAST-ASIA-SEA		Pool1	No
KF112887	2010	KOR	pig	SKR/5/2010		O	SOUTHEAST-ASIA-SEA		Pool1	No
KF112886	2010	KOR	cattle	SKR/4/2010		O	SOUTHEAST-ASIA-SEA		Pool1	No
KF112885	2010	JPN	cattle	JPN/1/2010		O	SOUTHEAST-ASIA-SEA			No
KF112884	2010	RUS	cattle	RUS/Aug 2010		O	SOUTHEAST-ASIA-SEA	Mya-98	Pool1/Pool3	No
KF112883	2010	RUS	pig	RUS/Jul 2010		O	SOUTHEAST-ASIA-SEA		Pool1/Pool3	No
KF112882	2010	MNG	cattle	MOG/C-10/2010		O	SOUTHEAST-ASIA-SEA	Mya-98	Pool1	No
KF112881	2010	MNG	cattle	MOG/7/2010		O	SOUTHEAST-ASIA-SEA	Mya-98	Pool1	No
KF112880	2009	MMR	cattle	MYA/5/2009		O	SOUTHEAST-ASIA-SEA		Pool1	No
KF112879	2009	THA	pig	TAI/22/2009		O	SOUTHEAST-ASIA-SEA		Pool1	No
JX040501	2011	ISR	cattle	ISR/2/2011		O	MIDDLE-EAST-SOUTH-ASIA-ME-SA	PanAsia-2	Pool3	No
JX040500	2011	TUR	cattle	TUR/27/2011		O	MIDDLE-EAST-SOUTH-ASIA-ME-SA	PanAsia-2	Pool3	No
JX040499	2011	TUR	cattle	TUR/8/2011		O	MIDDLE-EAST-SOUTH-ASIA-ME-SA	PanAsia-2	Pool3	No
JX040498	2010	TUR	cattle	TUR/1086/2010		O	MIDDLE-EAST-SOUTH-ASIA-ME-SA	PanAsia-2	Pool3	No
JX040497	2010	TUR	cattle	TUR/1003/2010		O	MIDDLE-EAST-SOUTH-ASIA-ME-SA	PanAsia-2	Pool3	No
JX040496	2010	TUR	cattle	TUR/926/2010		O	MIDDLE-EAST-SOUTH-ASIA-ME-SA	PanAsia-2	Pool3	No
JX040495	2010	TUR	cattle	TUR/883/2010		O	MIDDLE-EAST-SOUTH-ASIA-ME-SA	PanAsia-2	Pool3	No
JX040494	2010	TUR	cattle	TUR/868/2010		O	MIDDLE-EAST-SOUTH-ASIA-ME-SA	PanAsia-2	Pool3	No
JX040493	2010	TUR	cattle	TUR/840/2010		O	MIDDLE-EAST-SOUTH-ASIA-ME-SA	PanAsia-2	Pool3	No
JX040492	2010	TUR	cattle	TUR/36/2010		O	MIDDLE-EAST-SOUTH-ASIA-ME-SA	PanAsia-2	Pool3	No
JX040491	2010	TUR	cattle	TUR/18/2010		O	MIDDLE-EAST-SOUTH-ASIA-ME-SA	PanAsia-2	Pool3	No
JX040490	2011	BGR	cattle	BUL/32/2011		O	MIDDLE-EAST-SOUTH-ASIA-ME-SA	PanAsia-2		No
JX040489	2011	BGR	cattle	BUL/30/2011		O	MIDDLE-EAST-SOUTH-ASIA-ME-SA	PanAsia-2		No
JX040488	2011	BGR	cattle	BUL/26/2011		O	MIDDLE-EAST-SOUTH-ASIA-ME-SA	PanAsia-2		No
JX040487	2011	BGR	cattle	BUL/20/2011		O	MIDDLE-EAST-SOUTH-ASIA-ME-SA	PanAsia-2		No
JX040486	2011	BGR	cattle	BUL/11/2011		O	MIDDLE-EAST-SOUTH-ASIA-ME-SA	PanAsia-2		No
JX040485	2010	BGR	pig	BUL/1/2010		O	MIDDLE-EAST-SOUTH-ASIA-ME-SA	PanAsia-2		No
JX066665	2011	BGR	cattle	12LPN3		O	MIDDLE-EAST-SOUTH-ASIA-ME-SA	PanAsia-2		No
JX066664	2011	BGR	cattle	12LPN1		O	MIDDLE-EAST-SOUTH-ASIA-ME-SA	PanAsia-2		No
JX014256	2012	PSE	cattle	PAT/1/2012		SAT2	VII		Pool3	No
JX014255	2012	EGY		EGY/9/2012		SAT2	VII		Pool3/Pool4	No
JN998086	2010	CHN	cattle		O/GZ/CHA/2010	O	SOUTHEAST-ASIA-SEA		Pool1	No
JN998085	2010	CHN	pig		O/BY/CHA/2010	O	SOUTHEAST-ASIA-SEA		Pool1	No
JN006722	2008	PAK		A/SIN/PAK/L4/2008		A	ASIA	Iran-05	Pool3	No
JN006720	2009	PAK		As/SIN/PAK/L2810/2009		Asia1	ASIA		Pool3	No
JN006719	2008	PAK		As/SIN/PAK/L5/2008		Asia1	ASIA		Pool3	No
HQ631363	2006	CHN	pig	Asia1/1/YZ/CHA/06		Asia1	ASIA		Pool1	No
HQ632774	1999	MYS	cattle	MAY/9/99		Asia1	ASIA		Pool1	No
HQ632773	2007	MYS	cattle	MAY/3/2007		A	ASIA	Sea-97	Pool1	No
HQ632772	2007	MYS	cattle	MAY/7/2007		O	SOUTHEAST-ASIA-SEA	Mya-98	Pool1	No
HQ632771	2005	MYS	pig	MAY/8/2005		O	CATHAY		Pool1	No
HQ632770	2004	MYS	cattle	MAY/1/2004		O	MIDDLE-EAST-SOUTH-ASIA-ME-SA	PanAsia-2	Pool1	No
HQ632769	2001	MYS	cattle	MAY/7/2001		O	SOUTHEAST-ASIA-SEA	Cam-94	Pool1	No
HQ632768	2000	MYS	pig	MAY/3/2000		O	MIDDLE-EAST-SOUTH-ASIA-ME-SA	PanAsia	Pool1	No
GU582116	2009	VNM		O/VN/YB105/2009		O	SOUTHEAST-ASIA-SEA	Mya-98	Pool1	No
GU582115	2009	VNM		O/VN/QB88/2009		O	SOUTHEAST-ASIA-SEA	Mya-98	Pool1	No
FJ906802	2006	CHN	pig		Asia1/WHN/CHA/06	Asia1	ASIA		Pool1	No
GQ406252	2009	VNM	buffalo		A/VN/20/2009	A	ASIA	Sea-97	Pool1	No
GQ406251	2009	VNM	pig		A/VN/16/2009	A	ASIA	Sea-97	Pool1	No
GQ406250	2009	VNM	cattle		A/VN/11/2009	A	ASIA	Sea-97	Pool1	No
GQ406249	2009	VNM	cattle		A/VN/03/2009	A	ASIA	Sea-97	Pool1	No
GQ406248	2009	VNM	cattle		A/VN/02/2009	A	ASIA	Sea-97	Pool1	No
GQ406247	2009	VNM	cattle		A/VN/09/2009	A	ASIA	Sea-97	Pool1	No
HQ113233	2009	AFG	cow	Asia1/BAM/AFG/L-590/2009		Asia1	ASIA		Pool3	No
HQ113232	2009	PAK	cow	O/ISL/PAK/L1573/2009	Panasia III	O	MIDDLE-EAST-SOUTH-ASIA-ME-SA	PanAsia-2	Pool3	No
HM067706	2007	UGA	african-buffalo	Buffalo 17 QE	SAT 1 Uga 1/07	SAT1	IV-EAST-AFRICA1-EA-1		Pool4	No
HM067705	2007	UGA	african-buffalo	Buffalo 10 QE	SAT 2 Uga 1/07	SAT2	X		Pool4	No
HM067704	2007	UGA	african-buffalo	Buffalo 6 QE	SAT 2 Uga 2/07	SAT2	X		Pool4	No
GQ452295	2007	VNM	cattle	Asia1/Vietnam/QuangTri/2007		Asia1	ASIA		Pool1	No
HM191257	2006	UGA	cow	O/U/312/2006		O	EAST-AFRICA-2-EA-2		Pool4	No
GU125650	2006	VNM	cattle	O/VN/GL13/2006		O	SOUTHEAST-ASIA-SEA	Mya-98	Pool1	No
GU125649	2006	VNM	cattle	O/VN/SL21/2006		O	SOUTHEAST-ASIA-SEA	Mya-98	Pool1	No
GU125648	2006	VNM	buffalo	O/VN/SL01/2006		O	SOUTHEAST-ASIA-SEA	Mya-98	Pool1	No
GU125647	2006	VNM	cattle	O/VN/SL22/2006		O	SOUTHEAST-ASIA-SEA	Mya-98	Pool1	No
GU125646	2005	VNM	buffalo	Asia1/VN/LC04/2005		Asia1	ASIA		Pool1	No
GU125645	2007	VNM	cattle	Asia1/VN/QT03/2007		Asia1	ASIA		Pool1	No
HM055510	2009	VNM		O/VN/LC169/2009		O	SOUTHEAST-ASIA-SEA		Pool1	No
FJ542372	2001	GBR	cattle	UKG/2640/2001		O	MIDDLE-EAST-SOUTH-ASIA-ME-SA	PanAsia		No
FJ542371	2001	GBR	cattle	UKG/2526/2001		O	MIDDLE-EAST-SOUTH-ASIA-ME-SA	PanAsia		No
FJ542370	2001	GBR	cattle	UKG/2085/2001		O	MIDDLE-EAST-SOUTH-ASIA-ME-SA	PanAsia		No
FJ542369	2001	GBR	sheep	UKG/2000/2001		O	MIDDLE-EAST-SOUTH-ASIA-ME-SA	PanAsia		No
FJ542368	2001	GBR	cattle	UKG/1734/2001		O	MIDDLE-EAST-SOUTH-ASIA-ME-SA	PanAsia		No
FJ542367	2001	GBR	cattle	UKG/1558/2001		O	MIDDLE-EAST-SOUTH-ASIA-ME-SA	PanAsia		No
FJ542366	2001	GBR	sheep	UKG/1450/2001		O	MIDDLE-EAST-SOUTH-ASIA-ME-SA	PanAsia		No
FJ542365	2001	GBR	cattle	UKG/417/2001		O	MIDDLE-EAST-SOUTH-ASIA-ME-SA	PanAsia		No
EU214601	2001	GBR	sheep		UKG/8098/2001	O	MIDDLE-EAST-SOUTH-ASIA-ME-SA	PanAsia		No
EF614457	2002	KOR	cattle		O/SKR/14/02	O	MIDDLE-EAST-SOUTH-ASIA-ME-SA	PanAsia	Pool1	No
EF494488	2006	PAK	cattle	PAK5/2006		A	ASIA	Iran-05	Pool3	No
EF494487	2006	PAK	cattle	PAK1		A	ASIA	Iran-05	Pool3	No
DQ989323	2002	IND	cattle	IND 97-03		Asia1	ASIA		Pool2	No
DQ989322	2002	IND	cattle	IND 139-02		Asia1	ASIA		Pool2	No
DQ989321	2001	IND	cattle	IND 438-01		Asia1	ASIA		Pool2	No
DQ989320	2002	IND	cattle	IND 182-02		Asia1	ASIA		Pool2	No
DQ989319	2001	IND	cattle	IND 423-01		Asia1	ASIA		Pool2	No
DQ989318	2002	IND	cattle	IND 61-02		Asia1	ASIA		Pool2	No
DQ989317	2000	IND	buffalo	IND 148-01		Asia1	ASIA		Pool2	No
DQ989315	1993	IND	cattle	IND 47-93		Asia1	ASIA		Pool2	No
DQ989314	2001	IND	cattle	IND 354-01		Asia1	ASIA		Pool2	No
DQ989313	1986	IND	buffalo	IND 52-87		Asia1	ASIA		Pool2	No
DQ989312	1990	IND	sheep	IND 13-91		Asia1	ASIA		Pool2	No
DQ989311	2002	IND	buffalo	IND 37-02		Asia1	ASIA		Pool2	No
DQ989310	1999	IND	cattle	IND 101-99		Asia1	ASIA		Pool2	No
DQ989309	1996	IND	cattle	IND 82-96		Asia1	ASIA		Pool2	No
DQ989308	1994	IND	cattle	IND 397-97		Asia1	ASIA		Pool2	No
DQ989307	1992	IND	cattle	IND 247-92		Asia1	ASIA		Pool2	No
DQ989306	1986	IND	cattle	IND 81-86		Asia1	ASIA		Pool2	No
DQ989305	1990	IND	cattle	IND 116-90		Asia1	ASIA		Pool2	No
DQ989304	2000	IND	cattle	IND 334-00		Asia1	ASIA		Pool2	No
DQ989303	1993	IND	cattle	IND 151-94		Asia1	ASIA		Pool2	No
AY593853	1965	BWA		sat3-4bech iso23	SAT3-4bech 1/65	SAT3	II-WESTERN-ZIMBABWE-WZ		Pool6	No
AY593852	1960	KEN		sat3-3kenya iso22	SAT3-3kenya 11/60	SAT3	II-WESTERN-ZIMBABWE-WZ		Pool4	No
AY593851	1961	BWA		sat3-3bech iso29	SAT3-3bech 20/61	SAT3	II-WESTERN-ZIMBABWE-WZ		Pool6	No
AY593850	1959	ZAF		sat3-2sa iso27	SAT3-2sa57/59	SAT3	I-SOUTHEAST-ZIMBABWE-SEZ		Pool6	No
AY593849	1960	KEN		sat2-3kenya-21	SAT2-3kenya 11/60	SAT2	IX		Pool4	No
AY593848	1967			sat2-2 iso25	SAT2-2 106/67	SAT2	I			No
AY593847	1948	ZWE		sat2-1rhod iso26	SAT2-1rhod/48	SAT2	III		Pool6	No
AY593846	1966	ZWE		sat1rhod iso33	SAT1rhod5/66	SAT1	ASIA		Pool6	No
AY593845	1968	BWA		sat1bot iso47	SAT1bot1/68	SAT1	III-WESTERN-ZIMBABWE-WZ		Pool6	No
AY593844	1962	ISR		sat1-7isrl iso12	SAT1-7isrl4/62	SAT1	VI		Pool3	No
AY593843	1940	NAM		sat1-6swa iso16	SAT1-6swa40/61	SAT1	III-WESTERN-ZIMBABWE-WZ		Pool6	No
AY593842	1961	ZAF		sat1-5sa iso13	SAT1/5sa/61	SAT1	III-WESTERN-ZIMBABWE-WZ		Pool6	No
AY593841	1958	ZWE		sat1-4srhod iso24	SAT1-4sr2/58	SAT1	III-WESTERN-ZIMBABWE-WZ		Pool6	No
AY593840	1949	NAM		sat1-3swa iso14	SAT1-3swa1/49	SAT1	III-WESTERN-ZIMBABWE-WZ		Pool6	No
AY593838	1970	BWA		sat1-1bech iso30	SAT1-1bech	SAT1	III-WESTERN-ZIMBABWE-WZ		Pool6	No
AY593837	1963	URY		ouruguay-51 iso51	O Uruguay	O	EUROPE-SOUTH-AMERICA-EURO-SA		Pool7	No
AY593836	2001	GBR		ouk2001x iso84	O PanAsia uk2001	O	MIDDLE-EAST-SOUTH-ASIA-ME-SA	PanAsia		No
AY593835	1997	TWN		otaiwan97 iso106/112	O PanAsia	O	CATHAY		Pool1	No
AY593834	1966	IRN		orey-iran iso53	O Rey Iran	O	SOUTHEAST-ASIA-SEA		Pool3	No
AY593833	1999	TWN		openghu iso108	O PanAsia	O	CATHAY		Pool1	No
AY593832	2002	GBR		O UK2001-FB	O UK2001	O	MIDDLE-EAST-SOUTH-ASIA-ME-SA	PanAsia		No
AY593831	2002	GBR		O UK2001-ED	O UK2001	O	MIDDLE-EAST-SOUTH-ASIA-ME-SA	PanAsia		No
AY593830	1959	POL		o7poland iso49	O7 Poland	O	EUROPE-SOUTH-AMERICA-EURO-SA			No
AY593829	1965	GBR		o6pirbright iso58	O6	O	EUROPE-SOUTH-AMERICA-EURO-SA			No
AY593828	1962	IND		o5india iso34	O5 India	O	SOUTHEAST-ASIA-SEA		Pool2	No
AY593827	1971	VEN		o3venezuela iso15	O3 Venezuela	O	EUROPE-SOUTH-AMERICA-EURO-SA		Pool7	No
AY593826	1947	ITA		o2brescia iso17	O2 Brescia	O	EUROPE-SOUTH-AMERICA-EURO-SA			No
AY593825	1939	ARG		o1valle iso64	O1 Valle	O	EUROPE-SOUTH-AMERICA-EURO-SA		Pool7	No
AY593824	2000	KOR		o1skr iso85	O1SKR	O	MIDDLE-EAST-SOUTH-ASIA-ME-SA	PanAsia	Pool1	No
AY593823	1969	TUR		o1manisa iso87	O1 Manisa	O	MIDDLE-EAST-SOUTH-ASIA-ME-SA		Pool3	No
AY593821	1967	ARG		o1caseros iso35	O1 Caseros	O	EUROPE-SOUTH-AMERICA-EURO-SA		Pool7	No
AY593820	1964	ARG		o1canefa iso59	O1 Canefa	O	EUROPE-SOUTH-AMERICA-EURO-SA		Pool7	No
AY593818	1958	ARG		o1campos iso96	O1 Campos	O	EUROPE-SOUTH-AMERICA-EURO-SA		Pool7	No
AY593817	1973	BEL		o1brugge iso79	O1 Brugge	O	EUROPE-SOUTH-AMERICA-EURO-SA			No
AY593814	1965	ARG		o1argentina iso5	O1 Argentina	O	EUROPE-SOUTH-AMERICA-EURO-SA		Pool7	No
AY593813	1962	IDN		o11indonesia iso52	O11 Indonesia	O	INDONESIA-1-ISA-1-1			No
AY593812	1958	PHL		o10phil76 iso76	O10 Philippines	O	SOUTHEAST-ASIA-SEA			No
AY593811	1958	PHL		o10phil54 iso54	O10 Philippines	O	SOUTHEAST-ASIA-SEA			No
AY593810	1970	GBR		cwald iso32	C Waldman str.149	C	V-East-Africa-EA			No
AY593803	1979	BRA		avenceslau iso70	A Venceslau	A	EUROPE-SOUTH-AMERICA-EURO-SA		Pool7	No
AY593802	2001	URY		A uruguay 2001 iso98	A Uruguay 2001	A	EUROPE-SOUTH-AMERICA-EURO-SA		Pool7	No
AY593801	1968	URY		A30 Uruguay/68 iso90	A30 Uruguay	A	EUROPE-SOUTH-AMERICA-EURO-SA		Pool7	No
AY593800	1983	LBN		asia1leb83 iso28	Asia1Leb83	Asia1	ASIA		Pool3	No
AY593799	1983	LBN		asia1leb4 iso4	Asia1Leb83	Asia1	ASIA		Pool3	No
AY593798	1983	LBN		asia1leb-89 iso89	Asia1Leb83	Asia1	ASIA		Pool3	No
AY593796	1963	ISR		asia1-2isrl3-63 iso6	Asia1-2	Asia1	ASIA		Pool3	No
AY593795	1954	PAK		asia1-1pak iso3	Asia1-1	Asia1	ASIA		Pool3	No
AY593794	1985	COL		asabana iso68	A Sabana	A	EUROPE-SOUTH-AMERICA-EURO-SA		Pool7	No
AY593793	1975	PHL		aphilippines iso50	A Philippines	A	EUROPE-SOUTH-AMERICA-EURO-SA			No
AY593792	1962	ITA		aparma iso55	A8 Parma	A	EUROPE-SOUTH-AMERICA-EURO-SA			No
AY593791	1998	IRN		airan iso105	A Iran	A	ASIA	Iran-96	Pool3	No
AY593790	2001	ARG		a general lopez iso102	Aarg2001	A	EUROPE-SOUTH-AMERICA-EURO-SA		Pool7	No
AY593789	1961	ARG		acanefa iso48	A Canefa	A	EUROPE-SOUTH-AMERICA-EURO-SA		Pool7	No
AY593788	1958	BRA		abrazil iso67	A Brazil	A	EUROPE-SOUTH-AMERICA-EURO-SA		Pool7	No
AY593786	2001	ARG		aarg Trenquelauquen iso103	Aarg2001	A	EUROPE-SOUTH-AMERICA-EURO-SA		Pool7	No
AY593785	2001	ARG		aargp64 iso100	Aarg2001	A	EUROPE-SOUTH-AMERICA-EURO-SA		Pool7	No
AY593784	2001	ARG		aargp55 iso99	Aarg2001	A	EUROPE-SOUTH-AMERICA-EURO-SA		Pool7	No
AY593783	2001	ARG		aarg2001 iso93	Aarg2001	A	EUROPE-SOUTH-AMERICA-EURO-SA		Pool7	No
AY593782	2000	ARG		a argentina 2000 iso104	Aarg2000	A	EUROPE-SOUTH-AMERICA-EURO-SA		Pool7	No
AY593781	1951	DEU		a5westerwald iso73	A5 Westerwald	A	EUROPE-SOUTH-AMERICA-EURO-SA			No
AY593780	1960	FRA		a5allier iso45	A5 Allier	A	EUROPE-SOUTH-AMERICA-EURO-SA			No
AY593779	1972	DEU		a4wg iso72	A4 West Germany/72	A	EUROPE-SOUTH-AMERICA-EURO-SA			No
AY593776	1968	DEU		a3mecklenburg iso81	A3 Mecklenburg	A	EUROPE-SOUTH-AMERICA-EURO-SA			No
AY593775	1970	VEN		a32ven iso36	A32 Venezuela	A	EUROPE-SOUTH-AMERICA-EURO-SA		Pool7	No
AY593774	1969	ESP		a2spain iso7	A2 Spain	A	EUROPE-SOUTH-AMERICA-EURO-SA			No
AY593773	1969	PER		a29peru iso37	A29 Peru	A	EUROPE-SOUTH-AMERICA-EURO-SA		Pool7	No
AY593772	1972	TUR		a28 Turkey iso44	A28 Turkey	A	ASIA	A22	Pool3	No
AY593771	1967	COL		a27columbia iso78	A27 Colombia	A	EUROPE-SOUTH-AMERICA-EURO-SA		Pool7	No
AY593770	1966	ARG		a26arg iso74	A26 Argentina	A	EUROPE-SOUTH-AMERICA-EURO-SA		Pool7	No
AY593769	1959	ARG		a25 argentina iso38	A25 Argentina	A	EUROPE-SOUTH-AMERICA-EURO-SA		Pool7	No
AY593768	1955	BRA		a24cruzeiro iso71	A24 Cruzeiro	A	EUROPE-SOUTH-AMERICA-EURO-SA		Pool7	No
AY593767	1965	ARG		a24 argentina iso9	A24 Argentina	A	EUROPE-SOUTH-AMERICA-EURO-SA		Pool7	No
AY593766	1965	KEN		a23kenya iso8	A23 Kenya	A	?'		Pool4	No
AY593765	1965	TUR		a22turkey iso66	A22 Turkey	A	ASIA	A22	Pool3	No
AY593764	1970	IRQ		a22iraq70 iso92	A22 Iraq	A	ASIA	A22	Pool3	No
AY593763	1964	IRQ		a22iraq64 iso86	A22 Iraq	A	ASIA	A22	Pool3	No
AY593762	1964	IRQ		a22iraq-95 iso95	A22 Iraq	A	ASIA	A22	Pool3	No
AY593761	1964	KEN		a21kenya iso77	A21 Kenya	A	AFRICA		Pool4	No
AY593760	1964	RUS		a20ussr iso10	A20 USSR	A	EUROPE-SOUTH-AMERICA-EURO-SA		Pool1/Pool3	No
AY593759	1971	DEU		a1bayern iso41	A1 Bayern	A	EUROPE-SOUTH-AMERICA-EURO-SA			No
AY593758	1967	VEN		a18zulia iso40	A18 Zulia	A	EUROPE-SOUTH-AMERICA-EURO-SA		Pool7	No
AY593757	1967	BRA		a17 Aguarulbos iso83	A17 Aguarulbos	A	EUROPE-SOUTH-AMERICA-EURO-SA		Pool7	No
AY593756	1959	BRA		a16belem iso80	A16 Belem	A	EUROPE-SOUTH-AMERICA-EURO-SA		Pool7	No
AY593755	1960	THA		a15thailand iso43	A15 Thailand	A	ASIA		Pool1	No
AY593754	1959	ESP		a14 spain iso39	A14 Spain	A	EUROPE-SOUTH-AMERICA-EURO-SA			No
AY593753	1958	BRA		a13brazil iso75	A13 Brazil	A	EUROPE-SOUTH-AMERICA-EURO-SA		Pool7	No
AY593751	1942	NLD		a10holland iso82	A10 Holland	A	EUROPE-SOUTH-AMERICA-EURO-SA			No
AF511039	1958	CHN			Akesu/58	O	CATHAY		Pool1	No
EF175732	1999	CHN		WFL		O	CATHAY		Pool1	No
DQ404180	2001	GBR	pig		UKG/11/2001	O	MIDDLE-EAST-SOUTH-ASIA-ME-SA	PanAsia		No
DQ404179	2001	GBR	pig		UKG/126/2001	O	MIDDLE-EAST-SOUTH-ASIA-ME-SA	PanAsia		No
DQ404178	2001	GBR	pig		UKG/127/2001	O	MIDDLE-EAST-SOUTH-ASIA-ME-SA	PanAsia		No
DQ404177	2001	GBR	pig		UKG/128/2001	O	MIDDLE-EAST-SOUTH-ASIA-ME-SA	PanAsia		No
DQ404176	2001	GBR	cow		UKG/150/2001	O	MIDDLE-EAST-SOUTH-ASIA-ME-SA	PanAsia		No
DQ404175	2001	GBR	cow		UKG/173/2001	O	MIDDLE-EAST-SOUTH-ASIA-ME-SA	PanAsia		No
DQ404174	2001	IRL	sheep		UKG/438/2001	O	MIDDLE-EAST-SOUTH-ASIA-ME-SA	PanAsia		No
DQ404173	2001	GBR	cow		UKG/220/2001	O	MIDDLE-EAST-SOUTH-ASIA-ME-SA	PanAsia		No
DQ404172	2001	GBR	cow		UKG/621/2001	O	MIDDLE-EAST-SOUTH-ASIA-ME-SA	PanAsia		No
DQ404171	2001	GBR	sheep		UKG/4569/2001	O	MIDDLE-EAST-SOUTH-ASIA-ME-SA	PanAsia		No
DQ404169	2001	GBR	sheep		UKG/7038/2001	O	MIDDLE-EAST-SOUTH-ASIA-ME-SA	PanAsia		No
DQ404170	2001	GBR	sheep		UKG/7675/2001	O	MIDDLE-EAST-SOUTH-ASIA-ME-SA	PanAsia		No
DQ404168	2001	GBR	cow		UKG/9011/2001	O	MIDDLE-EAST-SOUTH-ASIA-ME-SA	PanAsia		No
DQ404167	2001	GBR	sheep		UKG/9327/2001	O	MIDDLE-EAST-SOUTH-ASIA-ME-SA	PanAsia		No
DQ404166	2001	GBR	cow		UKG/9788/2001	O	MIDDLE-EAST-SOUTH-ASIA-ME-SA	PanAsia		No
DQ404165	2001	GBR	cow		UKG/9964/2001	O	MIDDLE-EAST-SOUTH-ASIA-ME-SA	PanAsia		No
DQ404164	2001	GBR	cow		UKG/11676/2001	O	MIDDLE-EAST-SOUTH-ASIA-ME-SA	PanAsia		No
DQ404163	2001	GBR	cow		UKG/14339/2001	O	MIDDLE-EAST-SOUTH-ASIA-ME-SA	PanAsia		No
DQ404162	2001	GBR	sheep		UKG/14476/2001	O	MIDDLE-EAST-SOUTH-ASIA-ME-SA	PanAsia		No
DQ404161	2001	GBR	cow		UKG/14391/2001	O	MIDDLE-EAST-SOUTH-ASIA-ME-SA	PanAsia		No
DQ404160	2001	GBR	cow		UKG/14524/2001	O	MIDDLE-EAST-SOUTH-ASIA-ME-SA	PanAsia		No
DQ404159	2001	GBR	cow		UKG/14603/2001	O	MIDDLE-EAST-SOUTH-ASIA-ME-SA	PanAsia		No
DQ404158	2001	GBR	sheep		UKG/15101/2001	O	MIDDLE-EAST-SOUTH-ASIA-ME-SA	PanAsia		No
AY390432	2005				YNBS/58	Asia1	ASIA			No
AF026168	1997	TWN			Chu-Pei	O	CATHAY		Pool1	No
FJ623456	1999	KAZ			Talasskiy	A	ASIA	A22	Pool3	No
AB079061	2000	JPN			O/JPN/2000	O	MIDDLE-EAST-SOUTH-ASIA-ME-SA	PanAsia		No
EF614458	2005	MNG	cattle		Asia1/MOG/05	Asia1	ASIA		Pool1	No
EU448381	2007	GBR	cow	UKG/2366/2007 (IP8)		O	EUROPE-SOUTH-AMERICA-EURO-SA			lab leak
EU448380	2007	GBR	cow	UKG/1679/2007 (IP7)		O	EUROPE-SOUTH-AMERICA-EURO-SA			lab leak
EU448379	2007	GBR	cow	UKG/1484/2007 (IP6b)		O	EUROPE-SOUTH-AMERICA-EURO-SA			lab leak
EU448378	2007	GBR	sheep	UKG/1421/2007 (IP5)		O	EUROPE-SOUTH-AMERICA-EURO-SA			lab leak
EU448377	2007	GBR	cow	UKG/800/2007 (IP4b)		O	EUROPE-SOUTH-AMERICA-EURO-SA			lab leak
EU448376	2007	GBR	cow	UKG/1153/2007 (IP3c)		O	EUROPE-SOUTH-AMERICA-EURO-SA			lab leak
EU448375	2007	GBR	cow	UKG/643/2007 (IP3b)		O	EUROPE-SOUTH-AMERICA-EURO-SA			lab leak
EU448374	2007	GBR	cow	UKG/150/2007 (IP2c)		O	EUROPE-SOUTH-AMERICA-EURO-SA			lab leak
EU448373	2007	GBR	cow	UKG/93/2007 (IP2b)		O	EUROPE-SOUTH-AMERICA-EURO-SA			lab leak
EU448372	2007	GBR	cow	UKG/7B/2007 (IP1b)		O	EUROPE-SOUTH-AMERICA-EURO-SA			lab leak
EU448371	2007	GBR	cow	UKG/7/2007 (IP1b)		O	EUROPE-SOUTH-AMERICA-EURO-SA			lab leak
EU448370	1967	GBR	cow	O1/BFS 1860/UK/67 (MAH)		O	EUROPE-SOUTH-AMERICA-EURO-SA			No
EU448369	1967	GBR	cow	O1/BFS 1860/UK/67 (IAH2)		O	EUROPE-SOUTH-AMERICA-EURO-SA			No
EU448368	1967	GBR	cow	O1/BFS 1860/UK/67 (IAH1)		O	EUROPE-SOUTH-AMERICA-EURO-SA			No
EF494486	2005	TUR	cattle	AIRN2005_WRL		A	ASIA	Iran-05	Pool3	No
EF149010	2005	CHN			Asia 1/HNK/CHA/05	Asia1	ASIA		Pool1	No
EF149009	2005	CHN			Asia 1/Jiangsu/China/2005	Asia1	ASIA		Pool1	No
X74812	1965	AZE			A22/550 Azerbaijan 65	C	EUROPE-SOUTH-AMERICA-EURO-SA		Pool3	No
AJ539137	1999	TWN		TAW/2/99 BOV		O	MIDDLE-EAST-SOUTH-ASIA-ME-SA	PanAsia	Pool1	No
AJ539136	1999	TWN		TAW/2/99 TC		O	MIDDLE-EAST-SOUTH-ASIA-ME-SA	PanAsia	Pool1	No
AJ251473	1957	KEN			KEN/3/57	SAT2	IX		Pool4	No
AJ633821	2001	FRA		FRA/1/2001	PanAsia	O	MIDDLE-EAST-SOUTH-ASIA-ME-SA	PanAsia		No
AY317098	2002	HKG			HKN/2002	O	CATHAY		Pool1	No
OQ383267	1963	BRA	cow	FBR03432		C	EUROPE-SOUTH-AMERICA-EURO-SA		Pool7	No
OQ383266	2002	GBR		FBR02972	C1 GC	C	V-East-Africa-EA			No
OQ383265	2000	NLD	cow	FBR02242		C	EUROPE-SOUTH-AMERICA-EURO-SA			No
OQ356339	1987	GBR	cow	FBR00674		C	V-East-Africa-EA			No
OQ356338	2006	ISR	cow	FBR03578		Asia1	ASIA		Pool3	persistent
OM562602	2014	KEN	cow		K29/Kenya/29Jan2014/SAT1	SAT1	I-NORTHWEST-ZIMBABWE-NWZ		Pool4	No
OM562601	2014	KEN	cow		K14/Kenya/10Jan2014/SAT1	SAT1	I-NORTHWEST-ZIMBABWE-NWZ		Pool4	No
OM562600	2016	KEN	cow		88/Kenya/13Jan2016/SAT2	SAT2	IV		Pool4	No
OM562599	2016	KEN	cow		87/Kenya/13Jan2016/SAT2	SAT2	IV		Pool4	No
OM562598	2016	KEN	cow		86/Kenya/13Jan2016/SAT2	SAT2	IV		Pool4	No
OM562597	2016	KEN	cow		83/Kenya/13Jan2016/SAT2	SAT2	IV		Pool4	No
OM562596	2016	KEN	cow		81/Kenya/13Jan2016/SAT2	SAT2	IV		Pool4	No
OM562595	2016	KEN	cow		80/Kenya/13Jan2016/SAT2	SAT2	IV		Pool4	No
OM562593	2016	KEN	cow		75/Kenya/13Jan2016/SAT2	SAT2	IV		Pool4	No
OM562592	2016	KEN	cow		74/Kenya/13Jan2016/SAT2	SAT2	IV		Pool4	No
OM562591	2016	KEN	cow		73/Kenya/13Jan2016/SAT1	SAT1	I-NORTHWEST-ZIMBABWE-NWZ		Pool4	No
OM562590	2016	KEN	cow		72/Kenya/13Jan2016/SAT1	SAT1	I-NORTHWEST-ZIMBABWE-NWZ		Pool4	No
OM562589	2016	KEN	cow		71/Kenya/13Jan2016/SAT2	SAT2	IV		Pool4	No
OM562588	2016	KEN	cow		69/Kenya/13Jan2016/SAT2	SAT2	IV		Pool4	No
OM562587	2016	KEN	cow		67/Kenya/13Jan2016/SAT2	SAT2	IV		Pool4	No
OM562586	2016	KEN	cow		65/Kenya/13Jan2016/SAT2	SAT2	IV		Pool4	No
OM562585	2016	KEN	cow		63/Kenya/13Jan2016/SAT2	SAT2	IV		Pool4	No
OM562584	2016	KEN	cow		62/Kenya/13Jan2016/SAT2	SAT2	IV		Pool4	No
OM562583	2016	KEN	cow		61/Kenya/13Jan2016/SAT2	SAT2	IV		Pool4	No
OM562582	2016	KEN	cow		61/Kenya/13Jan2016/SAT1	SAT1	I-NORTHWEST-ZIMBABWE-NWZ		Pool4	No
OM562581	2016	KEN	cow		60/Kenya/13Jan2016/SAT2	SAT2	IV		Pool4	No
OM562580	2016	KEN	cow		59/Kenya/12Jan2016/SAT2	SAT2	IV		Pool4	No
OM562578	2016	KEN	cow		58/Kenya/12Jan2016/SAT2	SAT2	IV		Pool4	No
OM562577	2016	KEN	cow		56/Kenya/12Jan2016/SAT2	SAT2	IV		Pool4	No
OM562576	2016	KEN	cow		55/Kenya/12Jan2016/SAT1	SAT1	I-NORTHWEST-ZIMBABWE-NWZ		Pool4	No
OM562575	2016	KEN	cow		54/Kenya/12Jan2016/SAT2	SAT2	IV		Pool4	No
OM562572	2016	KEN	cow		50/Kenya/12Jan2016/SAT2	SAT2	IV		Pool4	No
OM562571	2016	KEN	cow		48/Kenya/12Jan2016/SAT1	SAT1	I-NORTHWEST-ZIMBABWE-NWZ		Pool4	No
OM562570	2016	KEN	cow		46/Kenya/12Jan2016/SAT2	SAT2	IV		Pool4	No
OM562569	2016	KEN	cow		43/Kenya/12Jan2016/SAT2	SAT2	IV		Pool4	No
OM562568	2016	KEN	cow		42/Kenya/12Jan2016/SAT2	SAT2	IV		Pool4	No
OM562567	2016	KEN	cow		41/Kenya/12Jan2016/SAT2	SAT2	IV		Pool4	No
OM562566	2016	KEN	cow		38/Kenya/12Jan2016/SAT1	SAT1	I-NORTHWEST-ZIMBABWE-NWZ		Pool4	No
OM562565	2016	KEN	cow		37/Kenya/12Jan2016/SAT1	SAT1	I-NORTHWEST-ZIMBABWE-NWZ		Pool4	No
OM562564	2016	KEN	cow		36/Kenya/12Jan2016/SAT2	SAT2	IV		Pool4	No
OM562563	2016	KEN	cow		36/Kenya/12Jan2016/SAT1	SAT1	I-NORTHWEST-ZIMBABWE-NWZ		Pool4	No
OM562562	2016	KEN	cow		35/Kenya/12Jan2016/SAT2	SAT2	IV		Pool4	No
OM562561	2016	KEN	cow		34/Kenya/12Jan2016/SAT2	SAT2	IV		Pool4	No
OM562560	2016	KEN	cow		32/Kenya/11Jan2016/SAT1	SAT1	I-NORTHWEST-ZIMBABWE-NWZ		Pool4	No
OM562559	2016	KEN	cow		31/Kenya/11Jan2016/SAT1	SAT1	I-NORTHWEST-ZIMBABWE-NWZ		Pool4	No
OM562558	2016	KEN	cow		28/Kenya/11Jan2016/SAT1	SAT1	I-NORTHWEST-ZIMBABWE-NWZ		Pool4	No
OM562557	2016	KEN	cow		27/Kenya/11Jan2016/SAT1	SAT1	I-NORTHWEST-ZIMBABWE-NWZ		Pool4	No
OM562556	2016	KEN	cow		26/Kenya/11Jan2016/SAT1	SAT1	I-NORTHWEST-ZIMBABWE-NWZ		Pool4	No
OM562555	2016	KEN	cow		25/Kenya/11Jan2016/SAT1	SAT1	I-NORTHWEST-ZIMBABWE-NWZ		Pool4	No
OM562554	2016	KEN	cow		23/Kenya/10Jan2016/SAT2	SAT2	IV		Pool4	No
OM562553	2016	KEN	cow		20/Kenya/10Jan2016/SAT2	SAT2	IV		Pool4	No
OM562552	2016	KEN	cow		19/Kenya/10Jan2016/SAT2	SAT2	IV		Pool4	No
OM562551	2016	KEN	cow		18/Kenya/10Jan2016/SAT2	SAT2	IV		Pool4	No
OM562550	2016	KEN	cow		14/Kenya/10Jan2016/SAT2	SAT2	IV		Pool4	No
OM562549	2016	KEN	cow		13/Kenya/10Jan2016/SAT2	SAT2	IV		Pool4	No
OM562548	2016	KEN	cow		12/Kenya/10Jan2016/SAT2	SAT2	IV		Pool4	No
OM562547	2016	KEN	cow		10/Kenya/8Jan2016/SAT1	SAT1	I-NORTHWEST-ZIMBABWE-NWZ		Pool4	No
OM562546	2016	KEN	cow		8/Kenya/8Jan2016/SAT1	SAT1	I-NORTHWEST-ZIMBABWE-NWZ		Pool4	No
OM562545	2016	KEN	cow		7/Kenya/8Jan2016/SAT1	SAT1	I-NORTHWEST-ZIMBABWE-NWZ		Pool4	No
OM562544	2016	KEN	cow		6/Kenya/8Jan2016/SAT2	SAT2	IV		Pool4	No
OM562543	2016	KEN	cow		6/Kenya/8Jan2016/SAT1	SAT1	I-NORTHWEST-ZIMBABWE-NWZ		Pool4	No
OM562542	2016	KEN	cow		5/Kenya/8Jan2016/SAT1	SAT1	I-NORTHWEST-ZIMBABWE-NWZ		Pool4	No
OM562541	2016	KEN	cow		36/Kenya/12Jan2016/5/SAT1	SAT1	I-NORTHWEST-ZIMBABWE-NWZ		Pool4	No
OM562540	2016	KEN	cow		36/Kenya/12Jan2016/4/SAT1	SAT1	I-NORTHWEST-ZIMBABWE-NWZ		Pool4	No
OM562539	2016	KEN	cow		36/Kenya/12Jan2016/3/SAT1	SAT1	I-NORTHWEST-ZIMBABWE-NWZ		Pool4	No
OM562538	2016	KEN	cow		36/Kenya/12Jan2016/20/SAT1	SAT1	I-NORTHWEST-ZIMBABWE-NWZ		Pool4	No
OM562537	2016	KEN	cow		36/Kenya/12Jan2016/2/SAT1	SAT1	I-NORTHWEST-ZIMBABWE-NWZ		Pool4	No
OM562536	2016	KEN	cow		36/Kenya/12Jan2016/15/SAT1	SAT1	I-NORTHWEST-ZIMBABWE-NWZ		Pool4	No
OM562535	2016	KEN	cow		36/Kenya/12Jan2016/1/SAT1	SAT1	I-NORTHWEST-ZIMBABWE-NWZ		Pool4	No
OM562534	2016	KEN	cow		51/Kenya/12Jan2016/9/SAT1	SAT1	I-NORTHWEST-ZIMBABWE-NWZ		Pool4	No
OM562533	2016	KEN	cow		51/Kenya/12Jan2016/10/SAT1	SAT1	I-NORTHWEST-ZIMBABWE-NWZ		Pool4	No
OM562532	2016	KEN	cow		51/Kenya/12Jan2016/20/SAT1	SAT1	I-NORTHWEST-ZIMBABWE-NWZ		Pool4	No
OM562531	2016	KEN	cow		51/Kenya/12Jan2016/16/SAT1	SAT1	I-NORTHWEST-ZIMBABWE-NWZ		Pool4	No
OM562530	2016	KEN	cow		51/Kenya/12Jan2016/15/SAT1	SAT1	I-NORTHWEST-ZIMBABWE-NWZ		Pool4	No
OM562529	2016	KEN	cow		51/Kenya/12Jan2016/14/SAT1	SAT1	I-NORTHWEST-ZIMBABWE-NWZ		Pool4	No
OM562528	2016	KEN	cow		51/Kenya/12Jan2016/5/SAT1	SAT1	I-NORTHWEST-ZIMBABWE-NWZ		Pool4	No
OM562527	2016	KEN	cow		51/Kenya/12Jan2016/3/SAT1	SAT1	I-NORTHWEST-ZIMBABWE-NWZ		Pool4	No
OM562526	2016	KEN	cow		51/Kenya/12Jan2016/23/SAT1	SAT1	I-NORTHWEST-ZIMBABWE-NWZ		Pool4	No
OM562525	2016	KEN	cow		6/Kenya/8Jan2016/8/SAT1	SAT1	I-NORTHWEST-ZIMBABWE-NWZ		Pool4	No
OM562524	2016	KEN	cow		6/Kenya/8Jan2016/6/SAT1	SAT1	I-NORTHWEST-ZIMBABWE-NWZ		Pool4	No
OM562523	2016	KEN	cow		6/Kenya/8Jan2016/4/SAT1	SAT1	I-NORTHWEST-ZIMBABWE-NWZ		Pool4	No
OM562522	2016	KEN	cow		6/Kenya/8Jan2016/23/SAT1	SAT1	I-NORTHWEST-ZIMBABWE-NWZ		Pool4	No
OM562521	2016	KEN	cow		6/Kenya/8Jan2016/21/SAT1	SAT1	I-NORTHWEST-ZIMBABWE-NWZ		Pool4	No
OM562520	2016	KEN	cow		6/Kenya/8Jan2016/2/SAT1	SAT1	I-NORTHWEST-ZIMBABWE-NWZ		Pool4	No
OM562519	2016	KEN	cow		6/Kenya/8Jan2016/18/SAT1	SAT1	I-NORTHWEST-ZIMBABWE-NWZ		Pool4	No
OM562518	2016	KEN	cow		6/Kenya/8Jan2016/17/SAT1	SAT1	I-NORTHWEST-ZIMBABWE-NWZ		Pool4	No
OM562517	2016	KEN	cow		6/Kenya/8Jan2016/16/SAT1	SAT1	I-NORTHWEST-ZIMBABWE-NWZ		Pool4	No
OM562516	2016	KEN	cow		6/Kenya/8Jan2016/14/SAT1	SAT1	I-NORTHWEST-ZIMBABWE-NWZ		Pool4	No
OM562515	2016	KEN	cow		6/Kenya/8Jan2016/13/SAT1	SAT1	I-NORTHWEST-ZIMBABWE-NWZ		Pool4	No
OM562514	2016	KEN	cow		6/Kenya/8Jan2016/11/SAT1	SAT1	I-NORTHWEST-ZIMBABWE-NWZ		Pool4	No
OM562513	2016	KEN	cow		36/Kenya/12Jan2016/17/SAT2	SAT2	IV		Pool4	No
OM562512	2016	KEN	cow		36/Kenya/12Jan2016/12/SAT2	SAT2	IV		Pool4	No
OM562511	2016	KEN	cow		36/Kenya/12Jan2016/10/SAT2	SAT2	IV		Pool4	No
OM562510	2016	KEN	cow		36/Kenya/12Jan2016/13/SAT2	SAT2	IV		Pool4	No
OM562509	2016	KEN	cow		36/Kenya/12Jan2016/9/SAT2	SAT2	IV		Pool4	No
OM562508	2016	KEN	cow		36/Kenya/12Jan2016/8/SAT2	SAT2	IV		Pool4	No
OM562507	2016	KEN	cow		36/Kenya/12Jan2016/6/SAT2	SAT2	IV		Pool4	No
OM562506	2016	KEN	cow		36/Kenya/12Jan2016/21/SAT2	SAT2	IV		Pool4	No
OM562505	2016	KEN	cow		36/Kenya/12Jan2016/18/SAT2	SAT2	IV		Pool4	No
OM562504	2016	KEN	cow		36/Kenya/12Jan2016/16/SAT2	SAT2	IV		Pool4	No
OM562503	2016	KEN	cow		36/Kenya/12Jan2016/14/SAT2	SAT2	IV		Pool4	No
OM562502	2016	KEN	cow		36/Kenya/12Jan2016/11/SAT2	SAT2	IV		Pool4	No
OM562501	2016	KEN	cow		51/Kenya/12Jan2016/8/SAT2	SAT2	IV		Pool4	No
OM562500	2016	KEN	cow		51/Kenya/12Jan2016/7/SAT2	SAT2	IV		Pool4	No
OM562499	2016	KEN	cow		51/Kenya/12Jan2016/6/SAT2	SAT2	IV		Pool4	No
OM562498	2016	KEN	cow		51/Kenya/12Jan2016/22/SAT2	SAT2	IV		Pool4	No
OM562497	2016	KEN	cow		51/Kenya/12Jan2016/21/SAT2	SAT2	IV		Pool4	No
OM562496	2016	KEN	cow		51/Kenya/12Jan2016/18/SAT2	SAT2	IV		Pool4	No
OM562495	2016	KEN	cow		51/Kenya/12Jan2016/17/SAT2	SAT2	IV		Pool4	No
OM562494	2016	KEN	cow		51/Kenya/12Jan2016/13/SAT2	SAT2	IV		Pool4	No
OM562493	2016	KEN	cow		51/Kenya/12Jan2016/1/SAT2	SAT2	IV		Pool4	No
OM562492	2016	KEN	cow		61/Kenya/13Jan2016/7/SAT2	SAT2	IV		Pool4	No
OM562491	2016	KEN	cow		61/Kenya/13Jan2016/6/SAT2	SAT2	IV		Pool4	No
OM562490	2016	KEN	cow		61/Kenya/13Jan2016/5/SAT2	SAT2	IV		Pool4	No
OM562489	2016	KEN	cow		61/Kenya/13Jan2016/4/SAT2	SAT2	IV		Pool4	No
OM562488	2016	KEN	cow		61/Kenya/13Jan2016/23/SAT2	SAT2	IV		Pool4	No
OM562487	2016	KEN	cow		61/Kenya/13Jan2016/22/SAT2	SAT2	IV		Pool4	No
OM562486	2016	KEN	cow		61/Kenya/13Jan2016/21/SAT2	SAT2	IV		Pool4	No
OM562485	2016	KEN	cow		61/Kenya/13Jan2016/20/SAT2	SAT2	IV		Pool4	No
OM562484	2016	KEN	cow		61/Kenya/13Jan2016/2/SAT2	SAT2	IV		Pool4	No
OM562483	2016	KEN	cow		61/Kenya/13Jan2016/19/SAT2	SAT2	IV		Pool4	No
OM562482	2016	KEN	cow		61/Kenya/13Jan2016/17/SAT2	SAT2	IV		Pool4	No
OM562481	2016	KEN	cow		61/Kenya/13Jan2016/13/SAT2	SAT2	IV		Pool4	No
OM562480	2016	KEN	cow		61/Kenya/13Jan2016/12/SAT2	SAT2	IV		Pool4	No
OM562479	2016	KEN	cow		61/Kenya/13Jan2016/11/SAT2	SAT2	IV		Pool4	No
OM562478	2016	KEN	cow		61/Kenya/13Jan2016/10/SAT2	SAT2	IV		Pool4	No
OM562477	2016	KEN	cow		61/Kenya/13Jan2016/1/SAT2	SAT2	IV		Pool4	No
OM562476	2016	KEN	cow		6/Kenya/8Jan2016/7/SAT2	SAT2	IV		Pool4	No
OM562475	2016	KEN	cow		6/Kenya/8Jan2016/5/SAT2	SAT2	IV		Pool4	No
OM562474	2016	KEN	cow		6/Kenya/8Jan2016/19/SAT2	SAT2	IV		Pool4	No
OM562473	2016	KEN	cow		59/Kenya/12Jan2016/4/SAT2	SAT2	IV		Pool4	No
OM562472	2016	KEN	cow		59/Kenya/12Jan2016/9/SAT2	SAT2	IV		Pool4	No
OM562471	2016	KEN	cow		59/Kenya/12Jan2016/7/SAT2	SAT2	IV		Pool4	No
OM562470	2016	KEN	cow		59/Kenya/12Jan2016/6/SAT2	SAT2	IV		Pool4	No
OM562469	2016	KEN	cow		59/Kenya/12Jan2016/3/SAT2	SAT2	IV		Pool4	No
OM562468	2016	KEN	cow		59/Kenya/12Jan2016/22/SAT2	SAT2	IV		Pool4	No
OM562467	2016	KEN	cow		59/Kenya/12Jan2016/21/SAT2	SAT2	IV		Pool4	No
OM562466	2016	KEN	cow		59/Kenya/12Jan2016/20/SAT2	SAT2	IV		Pool4	No
OM562465	2016	KEN	cow		59/Kenya/12Jan2016/2/SAT2	SAT2	IV		Pool4	No
OM562464	2016	KEN	cow		59/Kenya/12Jan2016/19/SAT2	SAT2	IV		Pool4	No
OM562463	2016	KEN	cow		59/Kenya/12Jan2016/17/SAT2	SAT2	IV		Pool4	No
OM562462	2016	KEN	cow		59/Kenya/12Jan2016/15/SAT2	SAT2	IV		Pool4	No
OM562461	2016	KEN	cow		59/Kenya/12Jan2016/13/SAT2	SAT2	IV		Pool4	No
OM562460	2016	KEN	cow		59/Kenya/12Jan2016/12/SAT2	SAT2	IV		Pool4	No
OM562459	2016	KEN	cow		59/Kenya/12Jan2016/11/SAT2	SAT2	IV		Pool4	No
OM562458	2016	KEN	cow		59/Kenya/12Jan2016/10/SAT2	SAT2	IV		Pool4	No
OM562457	2016	KEN	cow		59/Kenya/12Jan2016/1/SAT2	SAT2	IV		Pool4	No
OM562456	2016	KEN	cow		59/Kenya/12Jan2016/5/SAT2	SAT2	IV		Pool4	No
OM562455	2016	KEN	cow		59/Kenya/12Jan2016/18/SAT2	SAT2	IV		Pool4	No
OM562454	2016	KEN	cow		59/Kenya/12Jan2016/16/SAT2	SAT2	IV		Pool4	No
OM562453	2016	KEN	cow		59/Kenya/12Jan2016/14/SAT2	SAT2	IV		Pool4	No
MT340225	2018	VNM	cattle	A/VIT/LA-P12-10/2018_pro		A	ASIA	Sea-97	Pool1	persistent
MT340224	2018	VNM	buffalo	A/VIT/BK-P181-3/2018_pro		A	ASIA	Sea-97	Pool1	persistent
MT340223	2019	VNM	cattle	A/VIT/DL-P-605-2/2019_pro		A	ASIA	Sea-97	Pool1	persistent
MT340222	2019	VNM	cattle	A/VIT/DL-P-492-1/2019_pro		A	ASIA	Sea-97	Pool1	persistent
MT340221	2018	VNM	cattle	A/VIT/DL-P-87-4/2018_pro		A	ASIA	Sea-97	Pool1	persistent
MT340220	2018	VNM	cattle	A/VIT/DL-P-73-4/2018_pro		A	ASIA	Sea-97	Pool1	persistent
MT340219	2018	VNM	cattle	A/VIT/DL-P-164-4/2018_pro		A	ASIA	Sea-97	Pool1	persistent
MT340218	2018	VNM	cattle	A/VIT/DL-P-193-4/2018_pro		A	ASIA	Sea-97	Pool1	persistent
MT340217	2018	VNM	cattle	A/VIT/DL-P-193-2/2018_pro		A	ASIA	Sea-97	Pool1	persistent
MT340216	2018	VNM	cattle	A/VIT/DL-P-90-2/2018_pro		A	ASIA	Sea-97	Pool1	persistent
MT340215	2018	VNM	cattle	A/VIT/DL-P-293-1/2018_pro		A	ASIA	Sea-97	Pool1	persistent
MT340214	2018	VNM	cattle	A/VIT/DL-P-194-1/2018_pro		A	ASIA	Sea-97	Pool1	persistent
MT340213	2018	VNM	cattle	A/VIT/DL-P-189-1/2018_pro		A	ASIA	Sea-97	Pool1	persistent
MT340212	2018	VNM	cattle	A/VIT/DL-P-186-3/2018_pro		A	ASIA	Sea-97	Pool1	persistent
MT340211	2018	VNM	cattle	A/VIT/DL-P-186-1/2018_pro		A	ASIA	Sea-97	Pool1	persistent
MT340210	2018	VNM	cattle	A/VIT/DL-P-106-2/2018_pro		A	ASIA	Sea-97	Pool1	persistent
MT340209	2018	VNM	cattle	A/VIT/DL-P-106-1/2018_pro		A	ASIA	Sea-97	Pool1	persistent
MT340208	2018	VNM	cattle	A/VIT/DL-P-96-3/2018_pro		A	ASIA	Sea-97	Pool1	persistent
MT340207	2018	VNM	cattle	A/VIT/DL-P-96-2/2018_pro		A	ASIA	Sea-97	Pool1	persistent
MT340206	2018	VNM	cattle	A/VIT/DL-P-96-1/2018_pro		A	ASIA	Sea-97	Pool1	persistent
MT340205	2018	VNM	cattle	A/VIT/DL-P-95-cu-1/2018_pro		A	ASIA	Sea-97	Pool1	persistent
MT340204	2018	VNM	cattle	A/VIT/DL-P-60-1/2018_pro		A	ASIA	Sea-97	Pool1	persistent
MT340203	2017	VNM	cattle	A/VIT/DL-P271-1/2017_pro		A	ASIA	Sea-97	Pool1	persistent
MT340202	2017	VNM	cattle	A/VIT/DL-P257-1/2017_pro		A	ASIA	Sea-97	Pool1	persistent
MT340201	2017	VNM	cattle	A/VIT/DL-P181-1/2017_pro		A	ASIA	Sea-97	Pool1	persistent
MT340200	2017	VNM	cattle	A/VIT/DL-P094-1/2017_pro		A	ASIA	Sea-97	Pool1	persistent
MT340199	2017	VNM	cattle	A/VIT/DL-P087-1/2017_pro		A	ASIA	Sea-97	Pool1	persistent
MT340198	2017	VNM	cattle	A/VIT/17-13002/2017		A	ASIA	Sea-97	Pool1	No
MT340197	2017	VNM	cattle	A/VIT/17-11648/2017		A	ASIA	Sea-97	Pool1	No
EU400597	2001	CHN			O/HK/2001	O	CATHAY		Pool1	No
AY686687	2001			O/ES/2001		O	CATHAY			No
AF377945	2000					O	MIDDLE-EAST-SOUTH-ASIA-ME-SA	PanAsia		No
EF552697	2001	GBR	sheep		UKG/5681/2001	O	MIDDLE-EAST-SOUTH-ASIA-ME-SA	PanAsia		No
EF552696	2001	GBR	cattle		UKG/5470/2001	O	MIDDLE-EAST-SOUTH-ASIA-ME-SA	PanAsia		No
EF552695	2001	GBR	sheep		UKG/9443/2001	O	MIDDLE-EAST-SOUTH-ASIA-ME-SA	PanAsia		No
EF552694	2001	GBR	cattle		UKG/4998/2001	O	MIDDLE-EAST-SOUTH-ASIA-ME-SA	PanAsia		No
EF552693	2001	GBR	cattle		UKG/4014/2001	O	MIDDLE-EAST-SOUTH-ASIA-ME-SA	PanAsia		No
EF552692	2001	GBR	sheep		UKG/7299/2001	O	MIDDLE-EAST-SOUTH-ASIA-ME-SA	PanAsia		No
EF552691	2001	GBR	cattle		UKG/9161/2001	O	MIDDLE-EAST-SOUTH-ASIA-ME-SA	PanAsia		No
EF552690	2001	GBR	cattle		UKG/7039/2001	O	MIDDLE-EAST-SOUTH-ASIA-ME-SA	PanAsia		No
EF552689	2001	GBR	sheep		UKG/4141/2001	O	MIDDLE-EAST-SOUTH-ASIA-ME-SA	PanAsia		No
EF552688	2001	GBR	sheep		UKG/3952/2001	O	MIDDLE-EAST-SOUTH-ASIA-ME-SA	PanAsia		No
AY593809	1969	ARG		c5arg iso60	C5 Argentina	C	EUROPE-SOUTH-AMERICA-EURO-SA		Pool7	No
AY593808	1966	ARG		C4 Tierra del Fuego iso2	C4 Argentina	C	EUROPE-SOUTH-AMERICA-EURO-SA		Pool7	No
AY593807	1955	BRA		c3resende iso1	C3 Resende	C	EUROPE-SOUTH-AMERICA-EURO-SA		Pool7	No
AY593806	1971	BRA		c3ind iso19	C3 Indaial	C	EUROPE-SOUTH-AMERICA-EURO-SA		Pool7	No
AY593805	1960	DEU		c1ober iso88	C1 Oberbayern	C	EUROPE-SOUTH-AMERICA-EURO-SA			No
AY593804	1965	CHE		c1noville iso56	C1 Noville	C	EUROPE-SOUTH-AMERICA-EURO-SA			No
