# Supplementary material for: Temporal Dynamics of Recombination in Field Isolates of Foot-and-Mouth Disease Virus
Source: Viruses. 2026 Feb 19;18(2):262. doi: 10.3390/v18020262 (PMC12945239; doi:10.3390/v18020262)
Supplement: Supplementary file 1 [file viruses-18-00262-s001.zip › submission_supplements/TableS2.xlsx]

## Sheet: BETS
Serotype	Dated	Model	Marginal Likelihood	Standard Deviation	Information
A	Yes	Coalescent Bayesian Skyline - Relaxed clock Lognormal 2 particles	-50715	31.56	1992.82
A	No	Coalescent Bayesian Skyline - Relaxed clock Lognormal 2 particles	-50989.1	33.79	2283.7
Asia1	Yes	Coalescent Constant Population - Relaxed clock Lognormal	-15921.1	29.87	892.71
Asia1	No	Coalescent Constant Population - Relaxed clock Lognormal	-16871.8	26	676.24
O	Yes	Coalescent Constant Population - Relaxed clock Lognormal 11 particles	-22422.3	7.57	631.5
O	No	Coalescent Constant Population - Relaxed clock Lognormal 11 particles	-22465.2	7.49	673.62
C	Yes	Coalescent Constant Population - Relaxed clock Lognormal 100 particles	-5930.07	1.01	102.05
C	No	Coalescent Constant Population - Relaxed clock Lognormal 100 particles	-5926.94	0.99	98.07
SAT1	Yes	Coalescent Constant Population - Relaxed clock Lognormal 2 particles	-25579.9	16.73	560
SAT1	No	Coalescent Constant Population - Relaxed clock Lognormal 2 particles	-25633.1	17.59	619.09
SAT2	Yes	Coalescent Constant Population - Strict clock 7 particles	-24527.6	10.26	737.86
SAT2	No	Coalescent Constant Population - Strict clock 8 particles	-24494.3	9.75	761.05
SAT3	Yes	Coalescent Constant Population - Relaxed clock Lognormal 100 particles	-12652.5	1.18	140.15
SAT3	No	Coalescent Constant Population - Relaxed clock Lognormal 100 particles	-12648	1.16	135.86

## Sheet: ML's of Different Models
Serotype	Model	Marginal Likelihood	Standard Deviation	Information
A	Coalescent Constant Population - Strict Clock	-58260.6	42.87	1838.33
A	Coalescent Constant Population - Relaxed clock Lognormal	-57831.7	44.44	1975.17
A	Coalescent Constant Population - Relaxed clock Exponential	-58777.3	51.95	2699.34
A	Coalescent Exponential Population - Strict Clock	-58259.7	43.52	1894.79
A	Coalescent Exponential Population - Relaxed clock Lognormal	-58122.4	48.13	2316.58
A	Coalescent Exponential Population - Relaxed clock Exponential	-58022.1	47.51	2257.21
A	Coalescent Bayesian Skyline - Strict Clock	-58328.1	43.5	1892.37
A	Coalescent Bayesian Skyline - Relaxed clock Lognormal	-57780.7	44.75	2003.29
A	Coalescent Bayesian Skyline - Relaxed clock Exponential	-58318.2	50.56	2556.42
Asia1	Coalescent Constant Population - Strict Clock	-15948.4	26.02	677.54
Asia1	Coalescent Constant Population - Relaxed clock Lognormal	-15802	26.38	696
Asia1	Coalescent Constant Population - Relaxed clock Exponential	-16755.2	40.51	1641.17
Asia1	Coalescent Exponential Population - Strict Clock	-15961.4	25.62	656.61
Asia1	Coalescent Exponential Population - Relaxed clock Lognormal	-16962.2	26	676.23
Asia1	Coalescent Exponential Population - Relaxed clock Exponential	-16243.6	33.85	1146.34
Asia1	Coalescent Bayesian Skyline - Strict Clock	-15946.4	25.77	664.26
Asia1	Coalescent Bayesian Skyline - Relaxed clock Lognormal	-15695.2	25.61	656.04
Asia1	Coalescent Bayesian Skyline - Relaxed clock Exponential	-16252.8	26.2	686.53
O	Coalescent Constant Population - Strict Clock	-22566.9	23.9	571.56
O	Coalescent Constant Population - Relaxed clock Lognormal	-22445.9	25.98	674.96
O	Coalescent Constant Population - Relaxed clock Exponential	-22549.4	27.31	746.12
O	Coalescent Exponential Population - Strict Clock	-22520.4	23.53	553.71
O	Coalescent Exponential Population - Relaxed clock Lognormal	-22472.4	26.4	697.38
O	Coalescent Exponential Population - Relaxed clock Exponential	-22561.3	27.01	729.82
O	Coalescent Bayesian Skyline - Strict Clock	-22578.2	24.55	603.08
O	Coalescent Bayesian Skyline - Relaxed clock Lognormal	-22498	26.22	687.58
O	Coalescent Bayesian Skyline - Relaxed clock Exponential	-22575.2	26.84	720.46
O	Coalescent Bayesian Skyline - Relaxed clock Lognormal 165 particles	-31219.9	0.86	658.44
O	Coalescent Exponential Population - Relaxed clock Lognormal 165 particles	-31286.2	0.87	654.09
SAT1	Coalescent Constant Population - Strict Clock	-25687.5	22.74	517.44
SAT1	Coalescent Constant Population - Relaxed clock Lognormal	-25565.9	22.98	528.36
SAT1	Coalescent Constant Population - Relaxed clock Exponential	-25799.6	23.57	555.97
SAT1	Coalescent Exponential Population - Strict Clock	-25729.3	23.43	549
SAT1	Coalescent Exponential Population - Relaxed clock Lognormal	-25572.7	23.52	553.41
SAT1	Coalescent Exponential Population - Relaxed clock Exponential	-25768.7	24.85	617.65
SAT1	Coalescent Bayesian Skyline - Strict Clock	-25639.3	21.99	483.95
SAT1	Coalescent Bayesian Skyline - Relaxed clock Lognormal	-25527.2	22.72	516.51
SAT1	Coalescent Bayesian Skyline - Relaxed clock Exponential	-25589	24.2	586
SAT1	Coalescent Bayesian Skyline - Relaxed clock Lognormal 33 particles	-25520.1	3.92	508.91
SAT1	Coalescent Exponential Population - Relaxed clock Lognormal 33 particles	-25544.1	3.98	523.12

## Sheet: Best Models
Serotype	Best model
A	Coalescent Bayesian Skyline, Relaxed clock Lognormal
Asia1	Coalescent Bayesian Skyline, Relaxed clock Lognormal
C	No temporal signal
O	Coalescent Bayesian Skyline, Relaxed clock Lognormal
SAT1	Coalescent Bayesian Skyline, Relaxed clock Lognormal
SAT2	No temporal signal
SAT3	No temporal signal

## Sheet: Beast MCMC Parameters
Serotype	Chain length	Tracelog every # step	Treelog every # step
A	500000000	1000	10000
Asia1	500000000	1000	10000
O_s1	500000000	1000	10000
O_s2	100000000	1000	10000
O_s3	100000000	1000	10000
O_s4	50000000	1000	10000
SAT1	100000000	1000	5000
